# Supplementary material for: 3-Acetyl-5-hy­droxy-2-methyl­anthra[1,2-b]furan-6,11-dione
Source: Acta Crystallogr Sect E Struct Rep Online. 2011 Apr 16;67(Pt 5):o1144. doi: 10.1107/S1600536811013389 (PMC3089359; doi:10.1107/S1600536811013389)
Supplement: Supplementary file 2 [file e-67-o1144-Isup2.hkl]

# 
# h,k,l, Fc-squared, Fo-squared, sigma(Fo-squared) and status flag 
# 
data_I
_shelx_title '  P21/c' 
_shelx_refln_list_code          4 
_shelx_F_calc_maximum      551.70 
_exptl_crystal_F_000      1328.00 
_reflns_d_resolution_high  0.8409 
 
loop_ 
 _symmetry_equiv_pos_as_xyz 
 'x, y, z' 
 '-x, y+1/2, -z+1/2' 
 '-x, -y, -z' 
 'x, -y-1/2, z-1/2' 
 
_cell_length_a    12.5739 
_cell_length_b    22.0375 
_cell_length_c    10.7453 
_cell_angle_alpha  90.000 
_cell_angle_beta  110.342 
_cell_angle_gamma  90.000 
 
_shelx_F_squared_multiplier     1.000 
 
loop_ 
 _refln_index_h 
 _refln_index_k 
 _refln_index_l 
 _refln_F_squared_calc 
 _refln_F_squared_meas 
 _refln_F_squared_sigma 
 _refln_observed_status 
   2   0   0     1366.84     1603.78     98.79 o 
   3   0   0    12158.64    11516.46    238.13 o 
   4   0   0      748.20      777.72     71.76 o 
   5   0   0     1634.93     1743.03    120.40 o 
   6   0   0     2809.43     2887.90    168.98 o 
   7   0   0      388.19      338.09     80.48 o 
   8   0   0     1583.02     1543.78    152.38 o 
   9   0   0       48.54       26.87     49.14 o 
  10   0   0       25.04       28.02     58.27 o 
  11   0   0       90.74      125.39     44.21 o 
  12   0   0       73.29      188.79     88.00 o 
  13   0   0        0.12     -118.64     79.10 o 
  14   0   0        6.85      149.24    133.88 o 
   2   1   0      818.62      813.60     38.15 o 
   3   1   0    17506.07    16899.26    199.25 o 
   4   1   0     2720.45     2651.53     92.32 o 
   5   1   0      645.82      690.52     54.39 o 
   6   1   0       36.44       50.78     20.61 o 
   7   1   0        0.25       -0.29     18.91 o 
   8   1   0       83.22       32.79     26.14 o 
   9   1   0      202.15       52.60     50.66 o 
  10   1   0        7.36      -60.56     40.37 o 
  11   1   0        0.06       48.25     27.80 o 
  12   1   0      193.95       24.27     70.90 o 
  13   1   0        8.41      -19.57     59.53 o 
  14   1   0       29.77       18.85     74.42 o 
   1   2   0        4.51        5.51     11.34 o 
   2   2   0      982.19     1005.22     77.56 o 
   3   2   0     6944.51     6948.47    122.16 o 
   4   2   0      199.14      180.26     21.48 o 
   5   2   0        2.31       21.40     16.17 o 
   6   2   0      166.48      141.88     23.08 o 
   7   2   0      361.53      279.45     84.59 o 
   8   2   0       79.73       40.08     28.87 o 
   9   2   0      243.88      162.71     26.09 o 
  10   2   0       24.18       12.24     28.80 o 
  11   2   0       32.85       83.05     50.55 o 
  12   2   0       19.98      -19.47    225.43 o 
  13   2   0        6.60       63.79    153.28 o 
   1   3   0      128.26      114.36     34.82 o 
   2   3   0      398.00      371.11     54.67 o 
   3   3   0     1478.11     1406.90    112.91 o 
   4   3   0     1345.24     1308.09     48.65 o 
   5   3   0      901.51      866.03     53.35 o 
   6   3   0      229.40      142.68     32.27 o 
   7   3   0       36.60        8.90     21.03 o 
   8   3   0        0.06      -48.36     32.24 o 
   9   3   0      551.46      424.60     62.85 o 
  10   3   0      225.43      215.37     41.01 o 
  11   3   0       31.45       85.92     27.43 o 
  12   3   0       19.67       14.63     29.96 o 
  13   3   0       84.14      118.70     97.81 o 
   0   4   0     5311.22     4660.68    191.49 o 
   1   4   0      276.25      282.64     24.14 o 
   2   4   0     9489.28     8412.95    189.46 o 
   3   4   0        0.87       50.65     35.91 o 
   4   4   0     2260.13     2067.36     63.01 o 
   5   4   0      322.39      301.24     24.66 o 
   6   4   0      571.80      443.04     85.43 o 
   7   4   0       86.53       75.70     16.92 o 
   8   4   0        0.25      -16.57     16.07 o 
   9   4   0       64.06       15.87     31.39 o 
  10   4   0      257.59      279.31     41.82 o 
  11   4   0        5.77       33.55     25.36 o 
  12   4   0      113.60       30.02     24.23 o 
  13   4   0      181.20      323.98    129.28 o 
   1   5   0       46.99       51.72     21.43 o 
   2   5   0        0.85       10.86     14.06 o 
   3   5   0        6.35        6.55     15.59 o 
   4   5   0     4454.64     3795.46    367.31 o 
   5   5   0      392.55      353.68     36.87 o 
   6   5   0       36.13       34.13     30.01 o 
   7   5   0       77.29       76.11     13.69 o 
   8   5   0      405.20      375.59     62.89 o 
   9   5   0      684.53      697.17     56.82 o 
  10   5   0     1210.94     1234.89     79.38 o 
  11   5   0       99.28      191.94     36.68 o 
  12   5   0        7.47       90.19     76.67 o 
  13   5   0       98.94      101.95     92.86 o 
   0   6   0     5123.23     4795.88    174.15 o 
   1   6   0      708.78      614.15     58.12 o 
   2   6   0     2940.13     2850.04     72.02 o 
   3   6   0       68.96      131.22     25.63 o 
   4   6   0     1400.36     1462.65    140.49 o 
   5   6   0        0.32       16.25     16.34 o 
   6   6   0      129.46      113.27     23.71 o 
   7   6   0       75.37       79.99     37.63 o 
   8   6   0     1218.09     1172.75    115.77 o 
   9   6   0     2186.19     2165.85    131.90 o 
  10   6   0       43.69       76.37     54.95 o 
  11   6   0      110.03      110.03     32.39 o 
  12   6   0        1.05      163.99    101.16 o 
  13   6   0      228.46      238.52    174.85 o 
   1   7   0     2304.26     2296.65     87.35 o 
   2   7   0      472.49      494.20     34.87 o 
   3   7   0     3764.62     3905.24    137.48 o 
   4   7   0     1540.88     1414.27     83.69 o 
   5   7   0       71.75       26.20     35.92 o 
   6   7   0      153.40      168.67     72.94 o 
   7   7   0       29.28      -29.12     69.96 o 
   8   7   0      478.44      324.67    139.24 o 
   9   7   0      299.30      315.26    115.60 o 
  10   7   0      684.24      697.36    165.09 o 
  11   7   0       83.28      124.99     74.72 o 
  12   7   0        2.70      172.54    101.62 o 
  13   7   0        0.14        0.35     83.89 o 
   0   8   0     4623.38     4647.76    195.43 o 
   1   8   0     3092.18     2909.83    106.40 o 
   2   8   0      174.02      193.88     32.68 o 
   3   8   0      577.84      496.92     39.23 o 
   4   8   0      429.22      496.50     55.45 o 
   5   8   0       44.59       55.72     53.04 o 
   6   8   0      155.06      238.94     93.89 o 
   7   8   0       20.36      -37.30     71.30 o 
   8   8   0      153.62      167.47    150.93 o 
   9   8   0      127.25      169.67     82.57 o 
  10   8   0      219.54      325.29    112.57 o 
  11   8   0      315.16      292.50    135.32 o 
  12   8   0       73.09      116.48     91.18 o 
  13   8   0       79.75      173.74    122.44 o 
   1   9   0     4069.59     3931.56    132.67 o 
   2   9   0     2317.74     2579.69    100.23 o 
   3   9   0      382.33      352.54     38.28 o 
   4   9   0     1999.31     1983.58    126.67 o 
   5   9   0     3987.93     4008.49    169.10 o 
   6   9   0       95.71        7.86     48.50 o 
   7   9   0      371.16      254.00     56.01 o 
   8   9   0     1010.98     1290.14    264.37 o 
   9   9   0      935.28     1138.99    185.03 o 
  10   9   0        2.41      103.44     51.59 o 
  11   9   0        3.33      -10.24    196.17 o 
  12   9   0       11.50       85.23     85.40 o 
  13   9   0        8.90      204.94    122.94 o 
   0  10   0     7546.97     7952.73    285.22 o 
   1  10   0     7432.96     7657.02    195.13 o 
   2  10   0      880.09      896.54     62.05 o 
   3  10   0      829.16      818.81     62.27 o 
   4  10   0      694.57      677.86     61.39 o 
   5  10   0      557.41      525.28     80.97 o 
   6  10   0      712.32      668.15    105.31 o 
   7  10   0       55.23       42.65     88.22 o 
   8  10   0       16.59       33.73    102.23 o 
   9  10   0        3.31       31.43     51.41 o 
  10  10   0       91.21      131.19    110.82 o 
  11  10   0        0.13        6.84     63.71 o 
  12  10   0        0.86      -30.47     69.51 o 
   1  11   0     6774.32     7088.01    196.34 o 
   2  11   0     1404.42     1466.50     85.88 o 
   3  11   0        7.12       20.73     21.47 o 
   4  11   0     1471.07     1551.77     95.64 o 
   5  11   0     2984.15     3317.20    260.76 o 
   6  11   0      315.36      233.54     88.65 o 
   7  11   0      150.37       75.42     84.81 o 
   8  11   0        4.92      152.17    122.35 o 
   9  11   0        0.15      -32.83     66.52 o 
  10  11   0      207.97      214.08    149.66 o 
  11  11   0       49.13      206.09    129.68 o 
  12  11   0        0.12       64.23    202.83 o 
   0  12   0      663.51      797.58    100.62 o 
   1  12   0       10.20      -20.64     27.03 o 
   2  12   0       80.11       61.41     28.44 o 
   3  12   0       20.49      -11.59     29.52 o 
   4  12   0      306.20      303.87     31.20 o 
   5  12   0      423.04      397.28    127.66 o 
   6  12   0       98.77      118.36     32.91 o 
   7  12   0      120.40      323.55    164.59 o 
   8  12   0      113.56      -37.82     75.66 o 
   9  12   0        1.69      194.73    144.35 o 
  10  12   0       13.56       32.97    100.39 o 
  11  12   0        2.64      -30.40     87.44 o 
  12  12   0      253.50      422.70    180.32 o 
   1  13   0       13.29        9.87     31.70 o 
   2  13   0        1.89        3.91     21.68 o 
   3  13   0       11.92        2.96     38.17 o 
   4  13   0       41.84       28.42     34.79 o 
   5  13   0        4.17       31.07     24.88 o 
   6  13   0      474.34      673.81     90.09 o 
   7  13   0       64.16      -32.86    108.40 o 
   8  13   0       41.02      -13.54     84.94 o 
   9  13   0      270.05      366.19    163.70 o 
  10  13   0       26.52     -169.43    134.63 o 
  11  13   0       13.68      -67.07     99.39 o 
  12  13   0       63.78      517.50    256.12 o 
   0  14   0      720.17      718.21    102.23 o 
   1  14   0       66.85       61.60     23.05 o 
   2  14   0       21.09      -13.76     23.53 o 
   3  14   0        3.36      -14.47     25.47 o 
   4  14   0     1090.27     1146.43     84.43 o 
   5  14   0      343.05      256.81     84.47 o 
   6  14   0       59.54       72.71     52.25 o 
   7  14   0      112.26      345.60    170.24 o 
   8  14   0       87.46       43.79     93.05 o 
   9  14   0        4.92      -96.68     73.92 o 
  10  14   0       78.75      296.49    168.91 o 
  11  14   0      368.72       47.57     84.91 o 
   1  15   0       18.45       15.45     32.03 o 
   2  15   0      756.48      811.00     82.38 o 
   3  15   0       68.51       49.04     30.62 o 
   4  15   0     1627.74     1695.30    108.45 o 
   5  15   0      728.81      778.59     72.25 o 
   6  15   0      734.19      753.93    104.27 o 
   7  15   0      248.76      296.95    165.01 o 
   8  15   0      103.16      151.09    117.28 o 
   9  15   0     1272.44     1546.05    357.67 o 
  10  15   0     2129.78     2667.19    491.95 o 
  11  15   0      742.03      684.98    277.70 o 
   0  16   0     1245.68     1380.72    174.99 o 
   1  16   0     1363.75     1356.78    109.03 o 
   2  16   0      191.86      196.84     49.74 o 
   3  16   0      194.96       65.27     84.83 o 
   4  16   0     1518.44     1717.68    125.08 o 
   5  16   0      729.40      708.73     72.69 o 
   6  16   0       45.21        9.90     53.97 o 
   7  16   0      464.06      418.46     69.16 o 
   8  16   0      150.68      158.11    108.20 o 
   9  16   0      233.59      410.39    195.63 o 
  10  16   0       42.63      196.27    173.70 o 
  11  16   0      230.86      419.04    219.91 o 
   1  17   0      151.54      121.82     38.25 o 
   2  17   0      236.69      276.77     67.61 o 
   3  17   0     3637.50     3754.81    202.31 o 
   4  17   0     3721.28     4112.92    255.33 o 
   5  17   0       68.64       52.06     23.18 o 
   6  17   0       18.83      -20.84     67.76 o 
   7  17   0      379.03      440.47    172.79 o 
   8  17   0      789.86      798.02    242.08 o 
   9  17   0      161.08      154.45    124.74 o 
  10  17   0       59.12       -7.45    104.92 o 
   0  18   0      363.51      325.73     88.73 o 
   1  18   0      325.40      279.85     56.52 o 
   2  18   0       27.60       63.88     39.16 o 
   3  18   0     2767.51     2944.26    242.76 o 
   4  18   0      350.80      398.89     93.34 o 
   5  18   0      181.22       52.07     97.73 o 
   6  18   0      265.79      199.91     67.35 o 
   7  18   0      216.76      273.11    155.28 o 
   8  18   0      529.85      961.31    297.40 o 
   9  18   0      311.17      550.02    224.66 o 
  10  18   0       31.23      292.79    201.27 o 
   1  19   0        9.07       31.74     34.33 o 
   2  19   0        1.36       19.62     35.95 o 
   3  19   0      264.17      260.01     85.92 o 
   4  19   0      494.49      490.12     95.69 o 
   5  19   0       12.44       -9.82     28.59 o 
   6  19   0      283.15      502.80    201.91 o 
   7  19   0        6.13       75.70    127.88 o 
   8  19   0       11.79      161.63    150.08 o 
   9  19   0      167.16      104.10    120.80 o 
   0  20   0      364.79      471.84    156.91 o 
   1  20   0      631.52      613.60     98.66 o 
   2  20   0       25.41       67.50     38.77 o 
   3  20   0      373.08      411.51     74.22 o 
   4  20   0        3.10       -6.77     41.94 o 
   5  20   0      426.02      391.28     80.52 o 
   6  20   0      137.44       71.89     62.23 o 
   7  20   0       34.46       77.50    102.39 o 
   8  20   0      144.60      290.08    203.56 o 
   9  20   0       39.75       46.93    186.40 o 
   1  21   0       71.13        4.91     39.64 o 
   2  21   0       43.09       71.58     42.33 o 
   3  21   0        1.68        3.93     34.70 o 
   4  21   0        2.80       -3.58     43.60 o 
   5  21   0      485.95      745.06    268.93 o 
   6  21   0      239.56      330.96    176.51 o 
   7  21   0        2.90      127.33    161.30 o 
   8  21   0       38.65      475.63    233.60 o 
   0  22   0     2283.65     2370.88    371.69 o 
   1  22   0       69.65        6.22     43.77 o 
   2  22   0       85.95       30.25     63.24 o 
   3  22   0       48.11       47.54     34.96 o 
   4  22   0       21.92      -17.16     51.87 o 
   5  22   0       72.92      -15.63     70.32 o 
   6  22   0      141.81       55.63    126.58 o 
   7  22   0      126.33      222.75    104.08 o 
   1  23   0        5.88       34.98     46.50 o 
   2  23   0      139.31      174.97     89.84 o 
   3  23   0       14.07        1.69     70.38 o 
   4  23   0        5.39      -36.35     64.07 o 
   5  23   0       21.83       37.38    111.07 o 
   6  23   0       51.30      109.54    102.42 o 
   0  24   0        0.92       69.07     88.88 o 
   1  24   0        7.03        9.40     51.75 o 
   2  24   0       25.05       60.18    109.07 o 
   3  24   0        5.39       47.57     44.93 o 
   4  24   0       29.79      -54.73    145.91 o 
   5  24   0       91.34      346.81    196.68 o 
   1  25   0       76.53       83.26     47.53 o 
   2  25   0       39.57       40.09     55.47 o 
   3  25   0      301.19      398.61    220.37 o 
   4  25   0      281.50      357.11    189.25 o 
   0  26   0      161.00      245.84    165.53 o 
   1  26   0      332.76      495.24    141.65 o 
 -14   1   1      212.57      180.12    106.87 o 
 -13   1   1      105.00       84.82     45.08 o 
 -12   1   1       23.05       69.97     40.67 o 
 -11   1   1      109.51      138.07     95.52 o 
 -10   1   1        0.66       24.89     45.35 o 
  -9   1   1       54.21       61.34     31.74 o 
  -8   1   1       34.45       25.69     23.22 o 
  -7   1   1       39.50       11.80     16.30 o 
  -6   1   1      143.01      144.99     22.04 o 
  -5   1   1     4006.38     4105.01    111.77 o 
  -4   1   1        6.53       30.69     19.84 o 
  -3   1   1     1600.49     1646.20     62.98 o 
  -2   1   1     4882.41     4951.58    148.72 o 
  -1   1   1    28637.00    28944.13    402.09 o 
   0   1   1      228.40       79.05     25.17 o 
   1   1   1     1663.07     1646.96     87.63 o 
   2   1   1      372.24      364.14     38.97 o 
   3   1   1   304367.88   300898.66   1153.36 o 
   4   1   1       13.52        7.82     14.95 o 
   5   1   1       94.01      109.05     22.59 o 
   6   1   1        0.23      -46.24     30.82 o 
   7   1   1      261.09      190.52     41.39 o 
   8   1   1       32.41       44.04     37.86 o 
   9   1   1      281.16      352.35     65.67 o 
  10   1   1        0.14      -84.67     56.44 o 
  11   1   1      132.96       93.61     49.25 o 
  12   1   1        0.56      -29.76    120.98 o 
  13   1   1        4.43       -3.44     40.32 o 
 -14   2   1        1.00      -41.23     53.32 o 
 -13   2   1       35.17       28.20     81.41 o 
 -12   2   1       11.38      110.86     58.92 o 
 -11   2   1       85.87      127.16     39.03 o 
 -10   2   1       10.83       62.73     49.31 o 
  -9   2   1        2.09        8.43     42.35 o 
  -8   2   1       44.14       48.64     39.34 o 
  -7   2   1      106.20       93.44     23.26 o 
  -6   2   1      119.53      117.13     17.10 o 
  -5   2   1       31.28       16.09     21.64 o 
  -4   2   1        0.58        6.59     14.47 o 
  -3   2   1      897.23      966.99     79.80 o 
  -2   2   1      135.54      176.94     49.03 o 
  -1   2   1     9788.53     9086.63    170.57 o 
   0   2   1     4763.53     4749.78    137.69 o 
   1   2   1     4762.17     4353.56    116.28 o 
   2   2   1     8530.60     8138.63    170.48 o 
   3   2   1    15526.70    15288.11    204.98 o 
   4   2   1      315.90      324.51     38.17 o 
   5   2   1      282.04      278.25     38.67 o 
   6   2   1      494.82      514.78     56.01 o 
   7   2   1      128.30      106.32     39.83 o 
   8   2   1       11.11       49.09     51.82 o 
   9   2   1       96.71       70.11     33.89 o 
  10   2   1        0.37      -65.43     43.62 o 
  11   2   1       20.64        2.70     55.18 o 
  12   2   1        0.01       -1.07     75.53 o 
  13   2   1       10.75      -61.31    105.53 o 
 -14   3   1       71.40      128.21    112.81 o 
 -13   3   1       27.44      -61.11     40.74 o 
 -12   3   1       27.39       48.28     45.23 o 
 -11   3   1      237.22      148.80     57.37 o 
 -10   3   1      192.63      174.19     63.06 o 
  -9   3   1       10.33       66.63     38.29 o 
  -8   3   1      110.54      190.17     35.52 o 
  -7   3   1        1.02       34.08     24.98 o 
  -6   3   1      345.37      387.03     37.15 o 
  -5   3   1       29.02       36.44     15.63 o 
  -4   3   1     2680.79     2807.40     90.95 o 
  -3   3   1     1215.33     1246.77     57.57 o 
  -2   3   1       35.50       68.07     45.25 o 
  -1   3   1     3654.35     3497.04     95.68 o 
   0   3   1     9514.72     8622.99    195.77 o 
   1   3   1       86.04      124.38     15.51 o 
   2   3   1     1045.65     1038.86     56.44 o 
   3   3   1     2222.26     2003.54     84.55 o 
   4   3   1      465.92      455.60     40.49 o 
   5   3   1     2377.88     2332.06     89.18 o 
   6   3   1        0.16        9.00     15.45 o 
   7   3   1       39.92       61.73     27.30 o 
   8   3   1        2.17       -0.54     22.35 o 
   9   3   1        2.41       26.45     32.06 o 
  10   3   1        0.08      -43.15     28.77 o 
  11   3   1        7.52      -30.41     56.44 o 
  12   3   1        1.94       15.40     37.34 o 
  13   3   1       65.58       11.69     67.00 o 
 -14   4   1      274.72      278.48     87.06 o 
 -13   4   1       55.16      274.28    101.73 o 
 -12   4   1       48.50       23.71     28.03 o 
 -11   4   1      419.34      407.23     59.71 o 
 -10   4   1        0.70       20.40     28.95 o 
  -9   4   1       71.75       25.81     48.07 o 
  -8   4   1      730.33      709.85     80.47 o 
  -7   4   1        6.76       12.50     28.56 o 
  -6   4   1     1540.88     1589.05     88.61 o 
  -5   4   1       61.83       44.42     13.50 o 
  -4   4   1       46.00       35.92     36.79 o 
  -3   4   1     4533.67     4131.95    252.72 o 
  -2   4   1      525.25      521.49     53.48 o 
  -1   4   1     1972.05     2038.45     80.54 o 
   0   4   1       20.45       29.60     31.53 o 
   1   4   1     1274.25     1198.26     58.26 o 
   2   4   1     1265.23     1263.21     58.73 o 
   3   4   1      152.07      146.13     24.94 o 
   4   4   1       20.31        4.91     15.26 o 
   5   4   1      500.80      494.49     45.10 o 
   6   4   1       65.98       61.36     23.94 o 
   7   4   1        2.80        8.47     19.80 o 
   8   4   1       29.95       46.15     47.96 o 
   9   4   1       58.53       70.87     21.28 o 
  10   4   1        0.28       11.75     19.97 o 
  11   4   1       18.61       34.33     40.22 o 
  12   4   1     1010.41     1111.37    219.03 o 
  13   4   1       24.80       90.23     72.26 o 
 -14   5   1       63.30      -51.28    146.20 o 
 -13   5   1       92.35      281.58    116.65 o 
 -12   5   1       78.95      120.06     72.58 o 
 -11   5   1     1354.15      984.71    141.61 o 
 -10   5   1     1655.45     1308.78    154.77 o 
  -9   5   1      147.44      120.82     22.45 o 
  -8   5   1      280.58      239.58     44.65 o 
  -7   5   1     1021.26     1046.86     86.89 o 
  -6   5   1     1353.97     1226.54    129.92 o 
  -5   5   1      105.56      106.99     28.15 o 
  -4   5   1      829.23      782.65    128.91 o 
  -3   5   1       48.04       -4.10     42.45 o 
  -2   5   1     1504.83     1420.77     65.24 o 
  -1   5   1      966.94      908.80     60.40 o 
   0   5   1      161.51      125.29     29.04 o 
   1   5   1     2242.36     2231.71     77.51 o 
   2   5   1       35.17       28.40     18.10 o 
   3   5   1      315.05      364.19     35.09 o 
   4   5   1      765.66      755.41     55.45 o 
   5   5   1      144.05      100.28     28.21 o 
   6   5   1      164.08      163.98     28.66 o 
   7   5   1       62.33       53.13     18.53 o 
   8   5   1       75.28      109.25     50.84 o 
   9   5   1      274.52      215.04     46.24 o 
  10   5   1      596.04      619.80     68.57 o 
  11   5   1       55.52        0.36     33.09 o 
  12   5   1      423.23      574.74    147.57 o 
  13   5   1        0.42      -22.28     65.88 o 
 -14   6   1      119.00       64.53    164.95 o 
 -13   6   1       53.52        8.88     83.20 o 
 -12   6   1      163.72      312.89    126.70 o 
 -11   6   1      627.73      610.63    123.38 o 
 -10   6   1        1.23      -15.83     44.45 o 
  -9   6   1       37.22       36.50     37.64 o 
  -8   6   1     1118.47      981.23    108.82 o 
  -7   6   1     3885.83     3851.36    292.21 o 
  -6   6   1      616.10      553.74     77.39 o 
  -5   6   1      478.71      461.79     93.03 o 
  -4   6   1       45.46       89.42     45.29 o 
  -3   6   1      105.32       84.72     18.41 o 
  -2   6   1     2742.71     2865.55    100.71 o 
  -1   6   1    18965.51    17339.77    239.10 o 
   0   6   1     2299.54     2119.65     76.08 o 
   1   6   1     1852.95     1938.91     90.97 o 
   2   6   1     1393.31     1350.29     71.13 o 
   3   6   1     3139.20     2891.62    107.69 o 
   4   6   1       77.58       78.86     19.72 o 
   5   6   1       68.31       41.47     16.79 o 
   6   6   1      836.21      895.44     64.10 o 
   7   6   1       62.22       66.09     23.44 o 
   8   6   1      118.20      131.91     42.45 o 
   9   6   1        1.07      -32.15     29.82 o 
  10   6   1        3.74       -0.28     24.38 o 
  11   6   1      519.33      555.22     86.55 o 
  12   6   1       41.88      -31.09     50.25 o 
  13   6   1      815.55      758.28    212.27 o 
 -13   7   1       44.47      106.27    221.17 o 
 -12   7   1       94.66       90.95    170.90 o 
 -11   7   1       37.91      141.20     77.48 o 
 -10   7   1      399.03      414.65    150.88 o 
  -9   7   1       31.08       90.39    101.83 o 
  -8   7   1       90.43        6.51     80.77 o 
  -7   7   1        1.30      -28.86     88.06 o 
  -6   7   1     4576.37     4748.71    374.64 o 
  -5   7   1     3596.52     3673.14    314.16 o 
  -4   7   1      717.79      673.52    124.13 o 
  -3   7   1      615.72      589.16     41.76 o 
  -2   7   1      297.25      229.87     30.92 o 
  -1   7   1      165.50      169.61     30.87 o 
   0   7   1        3.29      -23.41     32.16 o 
   1   7   1     1267.08     1240.53     70.11 o 
   2   7   1       18.53       30.08     32.20 o 
   3   7   1      931.55      893.86     61.72 o 
   4   7   1       25.81       22.06     12.01 o 
   5   7   1       13.78       28.54     14.18 o 
   6   7   1       26.10       25.57     29.48 o 
   7   7   1     1223.28     1211.01     71.46 o 
   8   7   1      204.43      144.15     39.98 o 
   9   7   1       88.78       60.95     61.36 o 
  10   7   1       25.58       67.12     41.73 o 
  11   7   1      319.68      290.96    124.22 o 
  12   7   1      223.90      331.46    127.97 o 
  13   7   1       44.00       43.56     79.58 o 
 -13   8   1      223.45       89.29     80.63 o 
 -12   8   1      155.14      178.64     92.80 o 
 -11   8   1      121.58      139.55     82.70 o 
 -10   8   1        0.46      -40.84     68.04 o 
  -9   8   1       51.58        1.78     55.34 o 
  -8   8   1       27.68        4.02     55.68 o 
  -7   8   1      191.77      114.14     49.22 o 
  -6   8   1     6746.85     7283.52    486.72 o 
  -5   8   1     3312.38     3495.12    318.38 o 
  -4   8   1        1.02        3.01      7.42 o 
  -3   8   1      526.47      517.17     43.95 o 
  -2   8   1     2107.97     2168.55    100.71 o 
  -1   8   1      836.55      706.49     55.36 o 
   0   8   1        4.81       -1.30     28.25 o 
   1   8   1      193.11      164.96     25.14 o 
   2   8   1       17.78       14.50     13.77 o 
   3   8   1       62.38       69.69     19.65 o 
   4   8   1       12.66       31.77     23.08 o 
   5   8   1     1122.95     1017.98     76.84 o 
   6   8   1       78.89       76.59     31.79 o 
   7   8   1      517.46      519.85     49.57 o 
   8   8   1      209.91      193.50     27.21 o 
   9   8   1       26.41       24.02     27.39 o 
  10   8   1       39.83      119.89     95.85 o 
  11   8   1       12.53       47.40     84.29 o 
  12   8   1       63.99      137.79     91.17 o 
 -13   9   1       92.26      141.71    139.37 o 
 -12   9   1      412.18      661.71    236.89 o 
 -11   9   1       45.79        7.02     76.26 o 
 -10   9   1        1.21      -43.57     54.64 o 
  -9   9   1      270.79      327.12    158.72 o 
  -8   9   1       33.66     -164.79    123.65 o 
  -7   9   1       23.34       18.40     44.67 o 
  -6   9   1      173.99      204.79     87.44 o 
  -5   9   1        5.83      -64.39     69.13 o 
  -4   9   1       51.78       59.99     15.78 o 
  -3   9   1     3523.22     3587.01    121.83 o 
  -2   9   1     5017.12     5351.63    152.75 o 
  -1   9   1     1083.28     1174.94     74.93 o 
   0   9   1     1326.26     1321.24     80.27 o 
   1   9   1      624.85      691.19     56.85 o 
   2   9   1     8622.04     8840.68    220.82 o 
   3   9   1     7663.79     7877.98    183.25 o 
   4   9   1     1857.48     1881.13     90.55 o 
   5   9   1       20.08       11.11     18.04 o 
   6   9   1     1502.34     1455.59    105.02 o 
   7   9   1       70.64       14.43     35.19 o 
   8   9   1      317.11      316.12     78.22 o 
   9   9   1       57.09       18.56     21.28 o 
  10   9   1       14.49        1.94     12.25 o 
  11   9   1       26.34       84.81    101.84 o 
  12   9   1       19.13       99.06     65.19 o 
 -13  10   1       37.20        9.83     85.50 o 
 -12  10   1      121.83      185.20    114.57 o 
 -11  10   1       99.04      128.02    117.56 o 
 -10  10   1      131.13      140.51    110.62 o 
  -9  10   1       91.24       84.25     82.15 o 
  -8  10   1       34.11       14.02     82.15 o 
  -7  10   1      457.61      408.31     99.08 o 
  -6  10   1       11.61       11.96     61.70 o 
  -5  10   1      859.87      797.61     73.33 o 
  -4  10   1     2165.33     2197.35     80.72 o 
  -3  10   1     1788.38     1785.05     92.79 o 
  -2  10   1    17708.22    18161.91    299.19 o 
  -1  10   1    11478.85    11553.73    246.59 o 
   0  10   1      212.96      291.18     43.50 o 
   1  10   1     6571.36     6674.19    190.44 o 
   2  10   1     3352.72     3426.77    134.87 o 
   3  10   1      993.43     1007.83     68.99 o 
   4  10   1     7865.39     8266.56    200.25 o 
   5  10   1      212.06      210.50     25.45 o 
   6  10   1      115.87       56.47     64.28 o 
   7  10   1      141.01       60.26     85.41 o 
   8  10   1      511.58      510.60    191.65 o 
   9  10   1       54.90       -9.66     93.06 o 
  10  10   1        7.85       92.23    105.20 o 
  11  10   1      164.65      256.42    132.47 o 
  12  10   1      159.51      363.22    129.02 o 
 -13  11   1      133.66      166.93    164.65 o 
 -12  11   1       17.79       23.05     88.05 o 
 -11  11   1       19.06      174.56    150.08 o 
 -10  11   1       81.84       86.50     93.36 o 
  -9  11   1      124.79      195.40     78.05 o 
  -8  11   1      122.35       23.62     79.68 o 
  -7  11   1      454.72      360.59    127.99 o 
  -6  11   1      431.55      329.68     64.09 o 
  -5  11   1      187.01      175.04     36.93 o 
  -4  11   1       12.06       19.99     28.42 o 
  -3  11   1      325.31      371.41     39.98 o 
  -2  11   1       59.11      107.19     26.86 o 
  -1  11   1        4.96       23.18     21.59 o 
   0  11   1      851.73      857.93     72.47 o 
   1  11   1        7.35       26.80     18.40 o 
   2  11   1        0.74       16.90     16.15 o 
   3  11   1       25.55       16.12     14.11 o 
   4  11   1     3006.92     3038.69    121.76 o 
   5  11   1      112.12       75.31     37.31 o 
   6  11   1       90.87      153.12     73.54 o 
   7  11   1      288.18      304.76    120.75 o 
   8  11   1      695.84      814.91    245.02 o 
   9  11   1      272.62      335.75    171.50 o 
  10  11   1       49.69      -21.73     93.82 o 
  11  11   1       50.69      145.79    146.51 o 
  12  11   1       24.48       94.01    101.54 o 
 -12  12   1       24.71      200.44    164.22 o 
 -11  12   1      103.58      130.13     99.53 o 
 -10  12   1       20.49       -0.67     50.90 o 
  -9  12   1       63.51      -73.67     60.60 o 
  -8  12   1      126.72      100.57     82.31 o 
  -7  12   1       10.59      -55.90    109.49 o 
  -6  12   1       64.66       44.54     17.91 o 
  -5  12   1       12.98       -1.38     16.74 o 
  -4  12   1      638.03      617.71     50.87 o 
  -3  12   1      471.20      469.97     48.08 o 
  -2  12   1        7.75       43.38     29.36 o 
  -1  12   1       21.37       30.12     22.41 o 
   0  12   1        6.48       45.24     36.66 o 
   1  12   1      316.23      387.87     47.28 o 
   2  12   1     1131.95     1159.74     88.11 o 
   3  12   1      242.81      280.65     41.26 o 
   4  12   1      793.06      822.73     72.12 o 
   5  12   1       16.44        2.51     23.63 o 
   6  12   1        9.91      -16.60     28.39 o 
   7  12   1      413.69      409.39    160.73 o 
   8  12   1      872.43      917.00    259.13 o 
   9  12   1      175.97      237.19    162.24 o 
  10  12   1      215.19      399.67    193.67 o 
  11  12   1        0.03      -92.32    112.33 o 
  12  12   1      124.19       46.94    125.12 o 
 -12  13   1       76.64       29.70     75.40 o 
 -11  13   1       16.42       84.59    105.06 o 
 -10  13   1      351.18      493.00    173.55 o 
  -9  13   1      306.96      251.38    139.97 o 
  -8  13   1      116.73       64.05    104.14 o 
  -7  13   1       41.61      -85.56    127.44 o 
  -6  13   1      430.46      396.02     56.96 o 
  -5  13   1      607.47      678.36     78.47 o 
  -4  13   1      108.01      129.91     30.41 o 
  -3  13   1        3.77        2.26     24.02 o 
  -2  13   1      124.91       66.23     24.94 o 
  -1  13   1     1342.72     1392.02     98.74 o 
   0  13   1      341.60      435.54     58.42 o 
   1  13   1        0.05       40.63     17.17 o 
   2  13   1      147.81      136.14     30.71 o 
   3  13   1        1.36        1.14     22.70 o 
   4  13   1       42.81       62.36     37.07 o 
   5  13   1       59.94       35.36     28.93 o 
   6  13   1      326.68      513.15    112.24 o 
   7  13   1      377.95      213.39    106.12 o 
   8  13   1      417.88      423.26    194.94 o 
   9  13   1       13.54       57.43     78.41 o 
  10  13   1        8.10       97.17    131.27 o 
  11  13   1       55.30       41.81    121.73 o 
 -12  14   1      965.74     1341.40    343.06 o 
 -11  14   1      351.79      449.43    177.57 o 
 -10  14   1       98.73      273.07    165.06 o 
  -9  14   1       14.31       47.68    119.40 o 
  -8  14   1       99.15       40.94    113.84 o 
  -7  14   1      157.30      135.45     79.88 o 
  -6  14   1        0.81      -51.47     43.33 o 
  -5  14   1       18.64        3.42     31.96 o 
  -4  14   1       25.80       31.26     56.49 o 
  -3  14   1        0.27      -12.55     21.14 o 
  -2  14   1      107.96       83.34     34.59 o 
  -1  14   1      180.45      138.63     47.59 o 
   0  14   1      292.26      325.27     52.45 o 
   1  14   1      654.70      843.91     71.95 o 
   2  14   1      851.30      878.61    101.96 o 
   3  14   1      161.69      158.46     37.91 o 
   4  14   1       26.51       -1.59     31.95 o 
   5  14   1       48.11       61.80     29.30 o 
   6  14   1       19.36       30.85     66.93 o 
   7  14   1      726.33      990.95    268.44 o 
   8  14   1      409.25      498.41    191.98 o 
   9  14   1        5.59      159.60    134.20 o 
  10  14   1      110.77      146.54    170.00 o 
  11  14   1       75.37      167.67    153.34 o 
 -11  15   1       12.30      -75.10    167.63 o 
 -10  15   1       89.11      157.96     97.91 o 
  -9  15   1        1.95      -85.99    108.67 o 
  -8  15   1       19.80      -37.13     69.63 o 
  -7  15   1       59.22       17.62     71.59 o 
  -6  15   1      845.83      907.07    116.94 o 
  -5  15   1      222.94      270.01     44.31 o 
  -4  15   1      161.88      176.20     32.81 o 
  -3  15   1      271.78      253.70     44.00 o 
  -2  15   1       31.21        4.01     37.86 o 
  -1  15   1       32.03       61.26     37.21 o 
   0  15   1      270.48      219.42     62.69 o 
   1  15   1       13.49      -10.63     44.65 o 
   2  15   1      172.76      141.29     34.66 o 
   3  15   1      806.65      370.79    376.75 o 
   4  15   1      343.40      356.84     49.33 o 
   5  15   1       21.34       35.51     39.73 o 
   6  15   1      571.63      612.45    101.65 o 
   7  15   1     2097.38     2369.14    418.10 o 
   8  15   1      957.48      956.78    292.36 o 
   9  15   1      182.11      377.66    177.79 o 
  10  15   1        0.01       67.26    106.86 o 
  11  15   1      197.96      264.56    229.61 o 
 -11  16   1     1169.42     1366.12    369.73 o 
 -10  16   1       20.89      -71.27     72.95 o 
  -9  16   1      275.57       80.92    100.93 o 
  -8  16   1     1086.02     1280.13    319.36 o 
  -7  16   1     1686.37     1467.67    271.32 o 
  -6  16   1      679.62      780.55    100.46 o 
  -5  16   1     1383.08     1415.85    101.18 o 
  -4  16   1      652.53      628.38     61.18 o 
  -3  16   1      754.25      751.56     86.95 o 
  -2  16   1      683.56      615.44     67.71 o 
  -1  16   1     3041.76     3045.83    161.51 o 
   0  16   1      611.29      560.66     70.83 o 
   1  16   1        0.04       16.83     52.63 o 
   2  16   1      462.14      340.83    108.93 o 
   3  16   1      785.26      822.97     89.65 o 
   4  16   1      621.46      692.68     92.92 o 
   5  16   1       30.41       28.95     64.41 o 
   6  16   1      914.82     1029.88    137.63 o 
   7  16   1     2413.80     2805.97    453.94 o 
   8  16   1      194.97      340.29    168.21 o 
   9  16   1       44.41       70.97     61.32 o 
  10  16   1      234.73      476.93    233.99 o 
 -11  17   1      190.54      132.92    107.08 o 
 -10  17   1      762.12      916.30    316.79 o 
  -9  17   1      538.12      587.35    220.04 o 
  -8  17   1      691.04      861.59    249.44 o 
  -7  17   1        5.44       30.90    103.76 o 
  -6  17   1      955.24     1024.36    119.04 o 
  -5  17   1     1685.72     1628.83    120.48 o 
  -4  17   1        9.81       17.95     48.59 o 
  -3  17   1      350.33      368.73     65.50 o 
  -2  17   1     1574.36     1512.44    115.84 o 
  -1  17   1     1651.80     1499.82    118.42 o 
   0  17   1     1306.09     1227.10    108.44 o 
   1  17   1      323.69      397.52     79.94 o 
   2  17   1       16.72       44.76     40.39 o 
   3  17   1        0.85      -23.53     44.02 o 
   4  17   1       12.99       45.65     28.33 o 
   5  17   1        1.43      -10.98     31.35 o 
   6  17   1      948.00      932.55    133.28 o 
   7  17   1      308.24      472.23    219.82 o 
   8  17   1        0.55      -64.03    122.11 o 
   9  17   1      102.89       95.55     71.54 o 
  10  17   1       55.65       40.62    110.88 o 
 -10  18   1       45.23      132.92    142.49 o 
  -9  18   1       10.85      -51.01     86.34 o 
  -8  18   1      318.25      618.47    247.68 o 
  -7  18   1      174.22      220.69    171.83 o 
  -6  18   1      851.00      895.72    119.68 o 
  -5  18   1      292.49      214.80     75.82 o 
  -4  18   1      975.39     1048.97     86.90 o 
  -3  18   1       44.23       40.72     45.37 o 
  -2  18   1      195.16      197.83     60.29 o 
  -1  18   1      848.23      817.64     88.82 o 
   0  18   1      625.98      440.86     72.46 o 
   1  18   1      128.39       87.18     40.48 o 
   2  18   1      182.59      252.23     81.93 o 
   3  18   1       51.57       68.43     45.82 o 
   4  18   1        3.58      -28.17     34.02 o 
   5  18   1       71.29       59.05     26.20 o 
   6  18   1     1387.69     1477.35    345.99 o 
   7  18   1       23.95      192.76    215.74 o 
   8  18   1      134.29      184.21    177.99 o 
   9  18   1       81.08      249.43    176.28 o 
 -10  19   1        5.80      -80.35    192.24 o 
  -9  19   1        0.11       89.97    121.79 o 
  -8  19   1      350.37      915.62    291.65 o 
  -7  19   1      166.67       80.27    139.86 o 
  -6  19   1        5.86      291.28    179.15 o 
  -5  19   1      944.97      846.26    263.34 o 
  -4  19   1       89.79      139.97     49.31 o 
  -3  19   1      128.15      119.05     43.59 o 
  -2  19   1      210.51      139.65     54.76 o 
  -1  19   1       85.13       97.08     58.09 o 
   0  19   1     1810.49     1738.87    137.95 o 
   1  19   1        1.13       15.45     43.22 o 
   2  19   1       90.16       42.34     33.43 o 
   3  19   1      147.60      198.18     58.44 o 
   4  19   1       56.58      119.73     60.10 o 
   5  19   1       99.32      105.89     38.88 o 
   6  19   1      409.61      491.74    212.15 o 
   7  19   1       75.18      270.55    156.25 o 
   8  19   1       53.44      -44.30    106.51 o 
   9  19   1      100.31       96.72    175.05 o 
  -9  20   1      207.53      177.75    170.61 o 
  -8  20   1      740.17     1282.88    349.82 o 
  -7  20   1      393.54      511.48    205.09 o 
  -6  20   1       57.08       40.87     65.56 o 
  -5  20   1       31.23      140.58     59.23 o 
  -4  20   1       13.24       24.12     54.54 o 
  -3  20   1      423.83      534.99     88.30 o 
  -2  20   1      160.12      126.61     29.51 o 
  -1  20   1      434.29      297.12     67.37 o 
   0  20   1      923.25      701.96    133.44 o 
   1  20   1        0.25       30.31     52.72 o 
   2  20   1       90.44       32.74     79.03 o 
   3  20   1        0.26        5.58     32.40 o 
   4  20   1        2.94      -19.50     34.61 o 
   5  20   1       71.62       13.23    118.28 o 
   6  20   1        6.44       36.80    121.17 o 
   7  20   1      136.84        2.00     95.09 o 
   8  20   1       54.50      142.93    133.61 o 
  -8  21   1        2.15      -96.22    129.64 o 
  -7  21   1      721.06      961.89    325.42 o 
  -6  21   1      318.30      370.39    182.43 o 
  -5  21   1       32.01      157.64    122.84 o 
  -4  21   1       42.66       84.45     71.92 o 
  -3  21   1      177.02      266.14     60.87 o 
  -2  21   1       99.89      130.18     57.17 o 
  -1  21   1        1.54      -24.43     42.77 o 
   0  21   1      220.98      289.26     87.75 o 
   1  21   1        4.34       12.31     56.67 o 
   2  21   1      651.64      563.30    120.82 o 
   3  21   1      656.11      722.23    145.03 o 
   4  21   1      178.55      251.20     79.72 o 
   5  21   1      205.87      219.13    149.47 o 
   6  21   1      116.28       26.38    109.91 o 
   7  21   1       18.55       25.42     62.04 o 
  -7  22   1       21.23      216.59    234.26 o 
  -6  22   1       10.19       -8.90    101.97 o 
  -5  22   1        0.69      120.19    120.36 o 
  -4  22   1        6.83      108.60     65.61 o 
  -3  22   1       39.32       30.71     36.03 o 
  -2  22   1       50.60       21.62     37.32 o 
  -1  22   1       17.56     -115.59     77.06 o 
   0  22   1      142.48      151.59     43.19 o 
   1  22   1      295.61      326.25    104.99 o 
   2  22   1        0.67      -74.69     54.77 o 
   3  22   1       61.46       92.25    117.61 o 
   4  22   1       20.74       15.11     72.38 o 
   5  22   1        5.65      -98.91    125.54 o 
   6  22   1       28.66       35.90    108.00 o 
   7  22   1       25.32       12.83    137.74 o 
  -7  23   1        0.07       86.36    130.20 o 
  -6  23   1        2.73      -89.47     65.63 o 
  -5  23   1       45.02      161.80    137.69 o 
  -4  23   1      216.79      351.22    207.91 o 
  -3  23   1       28.61       37.87     42.81 o 
  -2  23   1      158.38      194.92     84.63 o 
  -1  23   1       27.77       72.54     49.78 o 
   0  23   1       12.20       45.48     41.94 o 
   1  23   1       14.89       75.04     63.97 o 
   2  23   1       10.81       44.59     41.07 o 
   3  23   1      286.39      240.48     90.72 o 
   4  23   1      109.45       72.16     84.45 o 
   5  23   1       79.35      395.28    189.90 o 
   6  23   1        2.05      -85.54    109.76 o 
  -5  24   1       34.39      183.04    147.51 o 
  -4  24   1       10.12      180.96    147.17 o 
  -3  24   1      266.71      368.69    104.69 o 
  -2  24   1        0.19       12.55     98.52 o 
  -1  24   1      138.10      124.19     80.73 o 
   0  24   1      152.11      130.08     82.93 o 
   1  24   1       65.48       90.44     68.00 o 
   2  24   1      275.36      275.34     99.37 o 
   3  24   1        0.01       20.46    119.92 o 
   4  24   1        1.11       -4.45    126.68 o 
   5  24   1       86.84      101.81    128.44 o 
  -4  25   1        3.68      -77.19    129.45 o 
  -3  25   1        7.10        9.00    110.47 o 
  -2  25   1       46.93      -13.80     58.34 o 
  -1  25   1       14.78      130.95     85.29 o 
   0  25   1      191.57      140.63     64.36 o 
   1  25   1        4.95       48.02    190.21 o 
   2  25   1       95.52      255.88    160.84 o 
   3  25   1       60.50      144.68    113.33 o 
  -1  26   1       53.74      216.52    100.72 o 
   0  26   1      120.40      145.09     77.00 o 
 -14   0   2       19.58       17.10     65.61 o 
 -13   0   2       72.23      155.81    142.39 o 
 -12   0   2       52.94       93.65    131.14 o 
 -11   0   2      329.46      368.21    102.27 o 
 -10   0   2     1364.27     1304.62    130.00 o 
  -9   0   2       46.87      -35.37     65.83 o 
  -8   0   2     1207.93     1277.72    112.36 o 
  -7   0   2     1170.44     1206.63    105.85 o 
  -6   0   2      162.38      146.55     22.11 o 
  -5   0   2       88.17       81.12     20.78 o 
  -4   0   2     1352.33     1505.59     84.09 o 
  -3   0   2      563.33      546.20     45.69 o 
  -2   0   2     3045.07     3138.03    103.45 o 
  -1   0   2    10154.04     8790.32    317.54 o 
   0   0   2      114.17       78.43     36.61 o 
   1   0   2     9334.08     9030.72    261.33 o 
   2   0   2    92130.61    91590.04    903.18 o 
   3   0   2      294.15      380.56     69.19 o 
   4   0   2     3237.47     3037.90    192.07 o 
   5   0   2     6666.38     6950.44    306.52 o 
   6   0   2    50451.33    53280.18    894.32 o 
   7   0   2      151.98       91.72     26.26 o 
   8   0   2       14.16      -48.39     44.51 o 
   9   0   2      130.27       56.63     42.66 o 
  10   0   2      418.44      500.99    106.05 o 
  11   0   2       21.91      346.13    153.88 o 
  12   0   2        5.91      -47.38     66.35 o 
  13   0   2        6.08      -49.59     63.81 o 
 -14   1   2      215.20      375.96    100.61 o 
 -13   1   2       87.81       89.10     62.12 o 
 -12   1   2       62.88       63.74     42.29 o 
 -11   1   2        2.19       45.23     53.16 o 
 -10   1   2      141.39       15.03     77.28 o 
  -9   1   2       47.90        0.37     61.44 o 
  -8   1   2      126.24      135.33     33.01 o 
  -7   1   2      499.95      537.80     49.66 o 
  -6   1   2      125.57       83.63     25.52 o 
  -5   1   2        2.68        7.66      9.80 o 
  -4   1   2      104.07      104.44     17.75 o 
  -3   1   2     1014.65     1012.79     43.58 o 
  -2   1   2     3392.91     3309.71     90.00 o 
  -1   1   2      625.13      583.88     59.41 o 
   0   1   2      316.58      314.29     47.03 o 
   1   1   2      161.71      135.03     33.53 o 
   2   1   2    93696.19    92417.88   1464.65 o 
   3   1   2     3301.36     3202.28    130.85 o 
   4   1   2     1672.03     1772.85    103.44 o 
   5   1   2    12800.58    13949.86    306.44 o 
   6   1   2     3578.29     4031.47    196.79 o 
   7   1   2      400.98      182.86    109.59 o 
   8   1   2      379.74      370.47     70.18 o 
   9   1   2       57.13       33.31     42.92 o 
  10   1   2       14.00       29.39     27.34 o 
  11   1   2       17.92       76.22     58.24 o 
  12   1   2        0.30        2.99     44.42 o 
  13   1   2        1.76       41.86    119.37 o 
 -14   2   2       43.76       66.67     74.34 o 
 -13   2   2      170.99       89.70     41.05 o 
 -12   2   2      788.51      777.03    134.01 o 
 -11   2   2        1.36       23.22     21.84 o 
 -10   2   2        9.20       53.89     31.53 o 
  -9   2   2      259.01      244.88     41.42 o 
  -8   2   2      411.85      301.91     80.30 o 
  -7   2   2     1450.94     1672.06     80.59 o 
  -6   2   2      267.93      227.35     26.93 o 
  -5   2   2      106.46       99.51     17.25 o 
  -4   2   2     1309.54     1267.28     54.18 o 
  -3   2   2     2335.70     2211.69     82.55 o 
  -2   2   2     8710.43     7936.66    163.68 o 
  -1   2   2      150.16      143.73     32.64 o 
   0   2   2      250.38      237.27     46.71 o 
   1   2   2     1707.42     1675.92    118.68 o 
   2   2   2     2954.31     3016.34    132.85 o 
   3   2   2     2195.08     2036.75    104.14 o 
   4   2   2      460.56      462.59     52.71 o 
   5   2   2      677.67      717.83     63.22 o 
   6   2   2    28386.35    29338.49   1007.86 o 
   7   2   2      585.46      525.14     71.63 o 
   8   2   2       17.48      -26.03     35.11 o 
   9   2   2       71.09       52.36     29.82 o 
  10   2   2       30.04       43.36     29.75 o 
  11   2   2       46.20       61.61     31.71 o 
  12   2   2       65.29      133.60     62.34 o 
 -14   3   2        2.90       61.24     88.64 o 
 -13   3   2      122.43      134.76     57.41 o 
 -12   3   2       98.24       89.00     62.49 o 
 -11   3   2      549.85      516.50     58.75 o 
 -10   3   2        9.23       42.81     44.74 o 
  -9   3   2       76.82      109.26     50.51 o 
  -8   3   2      159.35      158.25     29.67 o 
  -7   3   2      396.41      261.33     84.99 o 
  -6   3   2       32.25       57.26     19.15 o 
  -5   3   2      550.35      573.62     46.15 o 
  -4   3   2      621.30      638.20     39.83 o 
  -3   3   2     2217.69     2087.81    127.19 o 
  -2   3   2       55.34       67.13     18.36 o 
  -1   3   2      183.77      142.69     34.60 o 
   0   3   2     1431.72     1335.09    102.32 o 
   1   3   2      238.10      178.90     43.81 o 
   2   3   2     1461.21     1350.22     89.83 o 
   3   3   2       16.21        8.86     19.57 o 
   4   3   2      333.86      328.52     49.08 o 
   5   3   2      318.59      198.31     82.37 o 
   6   3   2     4592.65     4938.38    210.04 o 
   7   3   2        0.05      -23.78     29.73 o 
   8   3   2       17.33       26.58     39.44 o 
   9   3   2      153.28      126.08     45.72 o 
  10   3   2       69.78       38.04     57.44 o 
  11   3   2       38.37       -9.70     58.45 o 
  12   3   2       81.43      107.75     99.77 o 
 -14   4   2       41.61       75.26     64.70 o 
 -13   4   2       24.27     -107.78     79.00 o 
 -12   4   2     1151.53     1169.30    133.60 o 
 -11   4   2       31.13       20.75     17.38 o 
 -10   4   2       83.43       74.32     28.38 o 
  -9   4   2        0.00        3.27     17.72 o 
  -8   4   2     3501.73     3256.83    259.64 o 
  -7   4   2      799.64      857.47     89.39 o 
  -6   4   2        9.08       20.02     32.75 o 
  -5   4   2      631.21      752.41     55.85 o 
  -4   4   2      528.64      540.91    110.16 o 
  -3   4   2      298.10      303.33     52.31 o 
  -2   4   2      409.87      373.04     73.48 o 
  -1   4   2      567.48      486.13     48.20 o 
   0   4   2      834.82      813.96     53.43 o 
   1   4   2      294.03      294.32     30.95 o 
   2   4   2      456.25      426.52     45.09 o 
   3   4   2       98.73      114.13     26.63 o 
   4   4   2      138.27      124.89     23.22 o 
   5   4   2     1550.29     1535.23     92.37 o 
   6   4   2      142.46      107.72     50.85 o 
   7   4   2      124.88       66.62     34.79 o 
   8   4   2      172.07      138.35     37.22 o 
   9   4   2       19.40       42.08     28.73 o 
  10   4   2        0.65      -19.93     34.65 o 
  11   4   2        0.58       44.04     47.46 o 
  12   4   2      207.55      283.23    108.71 o 
 -14   5   2        2.07        3.21     68.93 o 
 -13   5   2       86.17      129.64     88.40 o 
 -12   5   2      135.03       19.05     33.96 o 
 -11   5   2      744.79      796.20    105.50 o 
 -10   5   2      600.98      566.94    107.16 o 
  -9   5   2      108.00      181.09     69.42 o 
  -8   5   2     1805.58     2119.72    167.07 o 
  -7   5   2     1091.68     1116.45     84.69 o 
  -6   5   2      279.24      161.23     74.12 o 
  -5   5   2      107.33      146.62     25.76 o 
  -4   5   2      892.28      698.33     84.29 o 
  -3   5   2      119.41      129.54     67.05 o 
  -2   5   2      101.93      100.09     43.43 o 
  -1   5   2      224.66      254.24     37.93 o 
   0   5   2     8821.83     8305.63    266.15 o 
   1   5   2       80.19       79.77     16.62 o 
   2   5   2     3918.95     3782.73    132.03 o 
   3   5   2       93.04       92.84     21.44 o 
   4   5   2      939.81      981.69     74.74 o 
   5   5   2      195.63      153.70     33.31 o 
   6   5   2      184.35      189.03     38.58 o 
   7   5   2      222.21      246.32     37.20 o 
   8   5   2      522.78      531.68     68.40 o 
   9   5   2      307.75      315.12     52.90 o 
  10   5   2      146.31      180.53     42.96 o 
  11   5   2       91.72      115.42     54.93 o 
  12   5   2        1.44       73.80     86.01 o 
 -14   6   2      164.03      146.41    140.78 o 
 -13   6   2      207.12      108.18    184.49 o 
 -12   6   2       67.16       54.29     70.85 o 
 -11   6   2        1.23      -13.29     27.53 o 
 -10   6   2      316.30      288.47     77.80 o 
  -9   6   2       77.85      136.19     97.45 o 
  -8   6   2      266.95      301.24     47.73 o 
  -7   6   2     4585.24     4762.32    270.54 o 
  -6   6   2       16.22        7.46     25.36 o 
  -5   6   2      362.42      366.05    112.18 o 
  -4   6   2      970.97      915.32     56.96 o 
  -3   6   2     3118.12     3112.84    154.60 o 
  -2   6   2      594.55      533.70     66.92 o 
  -1   6   2     1732.00     1675.36    100.89 o 
   0   6   2      797.37      754.33     59.13 o 
   1   6   2     4194.58     4120.85    132.32 o 
   2   6   2       90.13       33.42     20.60 o 
   3   6   2        9.54       14.31     18.20 o 
   4   6   2      317.94      392.18     48.74 o 
   5   6   2      163.76      158.86     27.24 o 
   6   6   2       94.50       67.88     37.38 o 
   7   6   2       14.42       36.54     28.23 o 
   8   6   2       26.11        9.56     26.18 o 
   9   6   2       13.67      -17.19     22.10 o 
  10   6   2      172.06      164.02     50.76 o 
  11   6   2       36.84       81.01     46.40 o 
  12   6   2        2.76      -54.45     90.19 o 
 -14   7   2       21.11      186.17    100.27 o 
 -13   7   2        0.15       43.69     76.96 o 
 -12   7   2       19.20      -67.96     81.52 o 
 -11   7   2      126.57      118.58     85.99 o 
 -10   7   2       47.43       57.84     26.07 o 
  -9   7   2     2037.30     1682.62    338.56 o 
  -8   7   2     1721.28     1730.02    189.48 o 
  -7   7   2       84.33      247.55     98.23 o 
  -6   7   2      443.42      440.81    121.19 o 
  -5   7   2        0.03        2.68     16.20 o 
  -4   7   2     3904.93     4178.75    174.44 o 
  -3   7   2    14750.77    15056.57    350.92 o 
  -2   7   2     2169.14     2278.34    114.02 o 
  -1   7   2       13.15       25.96     29.04 o 
   0   7   2      518.29      451.78     47.45 o 
   1   7   2     4834.21     4671.34    147.73 o 
   2   7   2     8100.68     7914.37    202.96 o 
   3   7   2        0.91        0.39     16.92 o 
   4   7   2       99.57      103.33     23.51 o 
   5   7   2       58.99       39.26     20.54 o 
   6   7   2     1308.55     1327.42     87.90 o 
   7   7   2      102.62      118.05     34.46 o 
   8   7   2      553.26      624.70     69.87 o 
   9   7   2       85.56       88.44     31.02 o 
  10   7   2        9.63       13.74     46.94 o 
  11   7   2        3.32       30.94     46.97 o 
  12   7   2        1.42       12.23     89.40 o 
 -13   8   2       87.28       74.76    153.98 o 
 -12   8   2        6.94        9.54    106.20 o 
 -11   8   2       47.20      120.66     96.94 o 
 -10   8   2      108.87       39.60    109.38 o 
  -9   8   2       82.21      147.97     98.20 o 
  -8   8   2       73.35       97.52     65.72 o 
  -7   8   2        2.81       58.67     57.40 o 
  -6   8   2       48.86       68.52     52.06 o 
  -5   8   2      294.27      333.07     75.82 o 
  -4   8   2      561.73      554.52     67.65 o 
  -3   8   2     1861.95     1934.04    133.74 o 
  -2   8   2     1252.13     1383.87     80.92 o 
  -1   8   2     1724.30     1840.21     97.14 o 
   0   8   2      593.15      581.60     56.53 o 
   1   8   2     6833.08     7083.01    169.42 o 
   2   8   2      161.85      159.61     29.78 o 
   3   8   2      186.04      192.83     35.63 o 
   4   8   2     2248.61     2458.35    137.09 o 
   5   8   2      403.55      377.18     47.65 o 
   6   8   2     1202.71     1298.24     86.24 o 
   7   8   2       29.96       52.73     28.66 o 
   8   8   2        5.15       30.64     54.98 o 
   9   8   2      196.00      210.68     39.38 o 
  10   8   2      206.63      228.21     90.84 o 
  11   8   2        0.86      100.14    161.98 o 
  12   8   2       52.75       -8.76    112.41 o 
 -13   9   2       23.61      210.43    134.12 o 
 -12   9   2       40.56      -31.62    100.74 o 
 -11   9   2        2.86      -50.65     74.65 o 
 -10   9   2      657.82      732.60    188.01 o 
  -9   9   2      125.77      154.53    116.30 o 
  -8   9   2      112.40      111.31     72.23 o 
  -7   9   2      595.89      711.19    106.49 o 
  -6   9   2       49.05      196.63     96.31 o 
  -5   9   2       89.97       89.35     47.04 o 
  -4   9   2      523.97      607.28     76.03 o 
  -3   9   2     1215.80     1231.46     84.68 o 
  -2   9   2     3194.82     3247.93    131.88 o 
  -1   9   2      754.92      773.73     65.02 o 
   0   9   2        1.87       13.38     16.76 o 
   1   9   2    12915.26    13805.39    279.61 o 
   2   9   2     2629.33     2712.44    106.79 o 
   3   9   2        8.68       31.47     18.25 o 
   4   9   2      196.15      165.62     39.27 o 
   5   9   2       10.47        1.42     15.93 o 
   6   9   2      374.14      437.89     54.54 o 
   7   9   2      898.55      971.93     77.98 o 
   8   9   2      237.98      269.24     50.52 o 
   9   9   2        1.22       23.11     14.43 o 
  10   9   2       15.48      142.04     82.93 o 
  11   9   2       25.19      167.46     61.50 o 
  12   9   2       25.55       26.98    213.41 o 
 -13  10   2        0.01     -102.77    123.88 o 
 -12  10   2        7.14       -8.64     94.69 o 
 -11  10   2       54.89       77.01    102.59 o 
 -10  10   2       51.56      -46.27     87.46 o 
  -9  10   2      281.76      293.49    137.62 o 
  -8  10   2        3.34       65.69     51.23 o 
  -7  10   2       83.15       31.17     73.38 o 
  -6  10   2       28.42       81.05     71.36 o 
  -5  10   2       42.14       14.19     13.91 o 
  -4  10   2      163.00      191.40     41.53 o 
  -3  10   2      427.31      454.82     49.35 o 
  -2  10   2      824.06      913.02     74.00 o 
  -1  10   2       58.96       48.64     27.58 o 
   0  10   2     1245.05     1365.44     92.69 o 
   1  10   2     2374.94     2457.83    124.05 o 
   2  10   2      109.03      103.66     24.58 o 
   3  10   2      637.93      655.01     63.38 o 
   4  10   2       10.37       16.41     18.44 o 
   5  10   2      921.34     1085.00     73.87 o 
   6  10   2      646.49      617.99     64.87 o 
   7  10   2      973.23     1015.20     79.16 o 
   8  10   2       34.69       26.86     33.13 o 
   9  10   2       84.37      109.72     34.98 o 
  10  10   2        0.28      -29.56    116.84 o 
  11  10   2        1.61      131.31    215.57 o 
 -13  11   2       12.65      179.22    161.15 o 
 -12  11   2       41.56       -9.30     60.78 o 
 -11  11   2      275.49      212.55    107.23 o 
 -10  11   2        3.90      -89.48    131.11 o 
  -9  11   2      140.85      183.69    119.55 o 
  -8  11   2       15.44       15.30     57.09 o 
  -7  11   2      119.72       95.20     55.10 o 
  -6  11   2      262.71      438.65    104.05 o 
  -5  11   2      535.40      552.10     60.44 o 
  -4  11   2       66.42      100.66     89.11 o 
  -3  11   2       33.57       69.92     25.18 o 
  -2  11   2      439.03      391.09     34.21 o 
  -1  11   2       10.94      -10.57     23.05 o 
   0  11   2     1331.43     1089.82    271.00 o 
   1  11   2     1764.91     1946.84    113.96 o 
   2  11   2     4142.79     4452.22    155.96 o 
   3  11   2     1245.21     1379.35     92.96 o 
   4  11   2     3392.04     3448.06    145.82 o 
   5  11   2      927.95     1058.01     70.86 o 
   6  11   2      139.52      195.44     42.72 o 
   7  11   2     1789.44     1661.05    149.10 o 
   8  11   2        0.00       10.33     23.83 o 
   9  11   2        7.41       14.48     21.89 o 
  10  11   2      137.61      128.29    120.27 o 
  11  11   2      216.54      -17.94    121.85 o 
 -13  12   2       21.91       49.79     76.48 o 
 -12  12   2       29.45     -126.62    167.80 o 
 -11  12   2       23.48       38.96     71.16 o 
 -10  12   2      141.63      -30.33    119.60 o 
  -9  12   2      195.20      109.01     63.58 o 
  -8  12   2      421.61      426.02    159.87 o 
  -7  12   2        1.67       79.55     88.19 o 
  -6  12   2        2.88       21.22     14.18 o 
  -5  12   2      113.11       53.34     58.03 o 
  -4  12   2      380.09      446.18     53.38 o 
  -3  12   2      120.12       93.91     33.60 o 
  -2  12   2       33.89       65.21     25.47 o 
  -1  12   2      612.62      656.09     59.43 o 
   0  12   2      138.04       94.10     42.45 o 
   1  12   2      473.41      263.67    147.18 o 
   2  12   2      231.22      245.67     37.53 o 
   3  12   2      126.37      108.51     30.20 o 
   4  12   2      167.63      148.93     52.36 o 
   5  12   2        0.16        3.57     42.68 o 
   6  12   2      131.44      116.51     21.49 o 
   7  12   2      738.56      917.60    273.17 o 
   8  12   2       16.26       31.77     73.54 o 
   9  12   2        2.55      120.53     66.30 o 
  10  12   2      241.71       39.74    117.49 o 
  11  12   2      252.77      356.68    195.72 o 
 -12  13   2      194.41      308.40    200.96 o 
 -11  13   2      252.35      232.43    154.70 o 
 -10  13   2      797.47      908.07    247.35 o 
  -9  13   2       56.97      -22.05    121.99 o 
  -8  13   2       21.56      -48.90     84.17 o 
  -7  13   2       22.72      -73.56    110.24 o 
  -6  13   2      179.42      159.56     34.49 o 
  -5  13   2       16.98      -30.28     27.87 o 
  -4  13   2       64.97       62.44     25.61 o 
  -3  13   2      203.61      210.87     43.26 o 
  -2  13   2       78.56      101.36     27.65 o 
  -1  13   2       94.43      133.53     35.40 o 
   0  13   2       17.62      -37.14     24.76 o 
   1  13   2       76.75       57.24     39.13 o 
   2  13   2      358.40      437.61     65.96 o 
   3  13   2      528.52      427.81     73.14 o 
   4  13   2      141.70      155.62     66.54 o 
   5  13   2       58.64       21.71     40.94 o 
   6  13   2       38.78       28.93     24.44 o 
   7  13   2      341.44      365.93    166.33 o 
   8  13   2        1.46       49.00     64.27 o 
   9  13   2        0.22       14.35    100.49 o 
  10  13   2      101.85      364.69    221.78 o 
  11  13   2       23.47     -182.91    152.01 o 
 -12  14   2      146.03      143.39    134.87 o 
 -11  14   2       35.06       52.42    116.63 o 
 -10  14   2       10.61       45.09     83.37 o 
  -9  14   2       53.17      -13.37    137.09 o 
  -8  14   2      543.18      366.87    151.50 o 
  -7  14   2     2258.38     2645.25    395.69 o 
  -6  14   2      357.97      286.31     50.49 o 
  -5  14   2       22.00       26.20     56.28 o 
  -4  14   2      865.40      879.39     76.08 o 
  -3  14   2       75.05       94.27     37.16 o 
  -2  14   2       72.86       92.48     36.30 o 
  -1  14   2      654.53      609.53     77.18 o 
   0  14   2     1123.83     1144.97    117.60 o 
   1  14   2       36.30      112.37     45.07 o 
   2  14   2       76.57       79.44     27.89 o 
   3  14   2        0.03       25.57     48.05 o 
   4  14   2       31.00       60.92     21.72 o 
   5  14   2        0.94       19.49     27.72 o 
   6  14   2        7.29       -0.03     26.87 o 
   7  14   2        1.38       26.74    133.14 o 
   8  14   2      183.68      277.28    174.05 o 
   9  14   2       28.97      -85.64    108.95 o 
  10  14   2      803.77     1102.13    337.41 o 
 -12  15   2      245.14      281.19    181.72 o 
 -11  15   2      710.22      470.70    191.57 o 
 -10  15   2      490.64      612.82    229.51 o 
  -9  15   2     3072.85     3376.74    517.67 o 
  -8  15   2     3400.82     3391.68    484.79 o 
  -7  15   2       49.29      111.03     70.47 o 
  -6  15   2      173.39      144.09     39.34 o 
  -5  15   2     1173.39     1083.76    155.04 o 
  -4  15   2      402.72      342.22     91.14 o 
  -3  15   2       30.02       56.28     38.72 o 
  -2  15   2      480.22      540.47     71.68 o 
  -1  15   2      366.23      414.62     60.48 o 
   0  15   2      190.46      174.13     49.84 o 
   1  15   2      891.19      885.09    106.81 o 
   2  15   2      982.86     1013.06    114.75 o 
   3  15   2      325.77      418.37     69.11 o 
   4  15   2      276.05      162.70     75.34 o 
   5  15   2        0.73       -8.91     35.73 o 
   6  15   2      148.87      127.19     37.51 o 
   7  15   2      117.05       -9.02    123.95 o 
   8  15   2        0.43      -37.83    109.71 o 
   9  15   2      829.91      972.87    301.75 o 
  10  15   2      639.76      908.69    356.33 o 
 -11  16   2       42.51       -7.97     95.87 o 
 -10  16   2      214.88      355.55    193.37 o 
  -9  16   2        2.35       62.62     71.04 o 
  -8  16   2      834.75     1009.79    285.31 o 
  -7  16   2      820.21      660.10    132.22 o 
  -6  16   2      971.59      979.31    106.33 o 
  -5  16   2      418.73      458.17    157.96 o 
  -4  16   2      171.23      134.57     42.70 o 
  -3  16   2     2554.21     2744.44    183.35 o 
  -2  16   2      725.71      714.96     85.53 o 
  -1  16   2      885.05     1017.01     89.89 o 
   0  16   2      418.66      408.61     65.87 o 
   1  16   2        0.17      -34.68     36.12 o 
   2  16   2        2.76       44.15     58.02 o 
   3  16   2        9.30       29.85     45.63 o 
   4  16   2      407.41      417.94     65.09 o 
   5  16   2      217.46      175.64     69.70 o 
   6  16   2       14.97       24.36     31.79 o 
   7  16   2      104.75       71.02     96.89 o 
   8  16   2      135.18       22.59     97.57 o 
   9  16   2      837.73     1259.42    350.76 o 
  10  16   2      668.17     1221.05    383.42 o 
 -11  17   2        1.08      -93.60    137.05 o 
 -10  17   2      324.61      491.13    225.92 o 
  -9  17   2      457.86      577.94    224.65 o 
  -8  17   2     1074.84     1111.51    294.48 o 
  -7  17   2       15.33       37.62     29.21 o 
  -6  17   2       26.13       -0.19     89.50 o 
  -5  17   2       43.93       25.45     96.50 o 
  -4  17   2      244.28      226.42     41.85 o 
  -3  17   2        1.87      -20.79     58.92 o 
  -2  17   2     2090.87     1999.55    160.32 o 
  -1  17   2      828.65      814.64    107.48 o 
   0  17   2       54.84       73.42     30.99 o 
   1  17   2      112.59       99.26     43.79 o 
   2  17   2      199.51      228.88     69.79 o 
   3  17   2       77.30       96.79     41.90 o 
   4  17   2      258.80      246.02     58.45 o 
   5  17   2      705.58      723.04     86.14 o 
   6  17   2      333.87      318.12    182.58 o 
   7  17   2      104.70       22.87    138.41 o 
   8  17   2        1.60      -31.46     76.07 o 
   9  17   2      315.64      223.12    177.87 o 
 -10  18   2       27.92       20.55     78.04 o 
  -9  18   2      407.03      829.30    276.54 o 
  -8  18   2      242.84      576.53    249.57 o 
  -7  18   2      234.69      156.41     89.38 o 
  -6  18   2       29.79      -21.92     74.99 o 
  -5  18   2       15.80       56.03     90.16 o 
  -4  18   2      406.33      355.87     58.45 o 
  -3  18   2      613.39      548.08    115.22 o 
  -2  18   2     5234.94     5204.94    264.82 o 
  -1  18   2      859.12      784.39    107.29 o 
   0  18   2      196.46       74.10     48.42 o 
   1  18   2      351.92      335.52     68.91 o 
   2  18   2      873.47      776.09    101.37 o 
   3  18   2     1174.55     1268.05    132.86 o 
   4  18   2        1.72      -78.17     60.18 o 
   5  18   2        8.89      -23.22     46.91 o 
   6  18   2      504.03      852.44    287.13 o 
   7  18   2       15.85      119.63    125.21 o 
   8  18   2      236.98      343.20    209.84 o 
   9  18   2       33.80      182.32    182.22 o 
 -10  19   2       88.91      -57.62    152.35 o 
  -9  19   2      263.47      320.69    181.01 o 
  -8  19   2      206.79      251.29    140.36 o 
  -7  19   2      172.72      197.85     99.93 o 
  -6  19   2      192.80      129.11     93.83 o 
  -5  19   2      948.76      992.23     81.90 o 
  -4  19   2      664.23      601.27     87.87 o 
  -3  19   2       13.66        0.67     36.85 o 
  -2  19   2        2.36      -48.06     42.84 o 
  -1  19   2      799.51      805.34    111.24 o 
   0  19   2      118.18       67.52     45.48 o 
   1  19   2     1251.61     1230.70    167.18 o 
   2  19   2      709.21      750.53    104.18 o 
   3  19   2     1249.39     1226.31    132.06 o 
   4  19   2        0.15       13.04     29.29 o 
   5  19   2      133.84      125.69     52.82 o 
   6  19   2       82.94       44.89    104.71 o 
   7  19   2       48.80      121.37    102.20 o 
   8  19   2       34.07       14.11     84.96 o 
  -9  20   2        1.43      -15.98     87.80 o 
  -8  20   2       41.61       66.34    106.55 o 
  -7  20   2      104.71       95.12     81.55 o 
  -6  20   2      176.27       43.38    115.84 o 
  -5  20   2      467.08      481.62    124.08 o 
  -4  20   2      389.72      316.73     63.92 o 
  -3  20   2     1018.73      935.77    113.24 o 
  -2  20   2      183.26      139.81     51.73 o 
  -1  20   2      318.39      281.62     65.42 o 
   0  20   2      131.56       74.83     39.19 o 
   1  20   2      118.79      105.38    132.15 o 
   2  20   2       23.13       13.81     44.82 o 
   3  20   2      355.65      271.96    105.50 o 
   4  20   2        0.16      -52.19     46.31 o 
   5  20   2        6.08      -47.75    136.35 o 
   6  20   2      331.40      502.11    227.85 o 
   7  20   2        9.49      186.46    157.95 o 
  -8  21   2       25.10       92.04    144.35 o 
  -7  21   2       59.03      262.51    171.86 o 
  -6  21   2      214.60      373.47    199.87 o 
  -5  21   2      399.69      389.67     89.98 o 
  -4  21   2      555.30      519.35    117.89 o 
  -3  21   2       46.70       13.50     33.75 o 
  -2  21   2       18.46      -25.06     58.50 o 
  -1  21   2        3.81      -86.39     57.59 o 
   0  21   2       12.33      -35.12    114.60 o 
   1  21   2       10.25       42.50     66.48 o 
   2  21   2      654.84      679.10    130.91 o 
   3  21   2      163.66      128.18     72.56 o 
   4  21   2       84.56       49.06     79.22 o 
   5  21   2       65.65      136.44    121.58 o 
   6  21   2       77.83      128.15    144.71 o 
   7  21   2       52.35      -89.78    159.73 o 
  -8  22   2        4.51      -42.18    103.04 o 
  -7  22   2       31.64      134.87    191.56 o 
  -6  22   2        0.57      175.79    159.13 o 
  -5  22   2       20.32        8.33     57.25 o 
  -4  22   2      114.60       94.80    144.40 o 
  -3  22   2        3.20      -57.32     52.28 o 
  -2  22   2        3.86      -14.79     46.30 o 
  -1  22   2      128.49       63.17     69.67 o 
   0  22   2      171.65      151.23     76.56 o 
   1  22   2      134.67       99.52     68.58 o 
   2  22   2       13.19      -11.09     42.29 o 
   3  22   2       56.03       12.94     51.08 o 
   4  22   2       18.93        7.09    115.94 o 
   5  22   2      191.33      232.20    180.71 o 
   6  22   2      152.86      260.83    170.90 o 
  -7  23   2        0.88      -26.81    179.69 o 
  -6  23   2        2.00       56.05    150.93 o 
  -5  23   2        4.37       -7.55     92.64 o 
  -4  23   2      273.91      432.46    116.12 o 
  -3  23   2       11.09      -62.15     53.88 o 
  -2  23   2       72.79       94.20     98.74 o 
  -1  23   2        0.38       -8.71     67.46 o 
   0  23   2        6.24       27.96    110.71 o 
   1  23   2       53.14      143.01     81.21 o 
   2  23   2      620.21      644.96    129.81 o 
   3  23   2        5.49       24.54    178.28 o 
   4  23   2      110.35      169.10    173.68 o 
   5  23   2       50.88      146.02    128.50 o 
  -6  24   2       44.46      342.74    192.01 o 
  -5  24   2        5.15        4.39     81.55 o 
  -4  24   2        0.68      -73.92    114.70 o 
  -3  24   2      159.11      154.60    124.73 o 
  -2  24   2       78.42       82.13     58.21 o 
  -1  24   2       31.04        8.39     87.46 o 
   0  24   2       31.51      -21.16     71.15 o 
   1  24   2       92.06      160.58    101.54 o 
   2  24   2        4.40      -67.13     74.51 o 
   3  24   2        0.26       13.45     96.79 o 
   4  24   2       75.14      163.87    169.43 o 
  -4  25   2        5.10      228.82    144.50 o 
  -3  25   2       57.29       -6.05     51.84 o 
  -2  25   2        4.74      -64.97     43.31 o 
  -1  25   2      105.67      200.50     85.88 o 
   0  25   2       46.11       11.75     59.91 o 
   1  25   2       50.29      144.72     75.95 o 
   2  25   2        1.02       16.10     75.30 o 
 -14   1   3       14.51       47.15     41.07 o 
 -13   1   3       28.16       41.56     45.02 o 
 -12   1   3      382.63      272.67     50.66 o 
 -11   1   3       34.66        2.18     23.83 o 
 -10   1   3       12.09       22.23     34.19 o 
  -9   1   3      429.87      323.42     42.62 o 
  -8   1   3       20.02       19.44     20.71 o 
  -7   1   3     1259.56     1210.32     68.04 o 
  -6   1   3      135.28      145.31     24.12 o 
  -5   1   3     4123.30     4185.11    111.37 o 
  -4   1   3        4.96       13.54     12.10 o 
  -3   1   3      472.74      441.60     31.17 o 
  -2   1   3      119.70       86.55     21.59 o 
  -1   1   3     1894.51     1821.63    127.86 o 
   0   1   3     1817.27     1615.95    128.22 o 
   1   1   3     6124.58     5606.34    205.76 o 
   2   1   3     2060.07     2084.81    131.48 o 
   3   1   3      149.19      207.01     38.56 o 
   4   1   3      645.95      732.33     76.22 o 
   5   1   3    17079.55    17780.69    437.66 o 
   6   1   3      131.47       74.65     40.87 o 
   7   1   3      447.60      427.38     91.44 o 
   8   1   3     1073.13      996.36    102.73 o 
   9   1   3     7613.73     7454.22    295.20 o 
  10   1   3       59.23       94.96     57.52 o 
  11   1   3        0.46       39.43     79.48 o 
  12   1   3        9.68       36.72     68.55 o 
 -14   2   3        1.92       36.32     48.87 o 
 -13   2   3       15.94       14.14     47.16 o 
 -12   2   3       39.92       20.05     32.02 o 
 -11   2   3      153.39      121.17     33.38 o 
 -10   2   3      603.96      419.82    109.74 o 
  -9   2   3      539.96      469.96     48.20 o 
  -8   2   3      972.12      925.59     61.13 o 
  -7   2   3      156.09      106.60     22.52 o 
  -6   2   3     1562.47     1600.88     75.25 o 
  -5   2   3      454.89      465.17     36.04 o 
  -4   2   3      314.22      324.46     28.96 o 
  -3   2   3        5.25       -6.62     14.86 o 
  -2   2   3     3313.30     3103.24    130.22 o 
  -1   2   3     1364.42     1414.53    113.62 o 
   0   2   3     2444.69     2251.78    153.84 o 
   1   2   3      115.96      106.01     38.03 o 
   2   2   3        3.39       18.08     22.30 o 
   3   2   3       15.28       25.23     23.59 o 
   4   2   3     1436.59     1463.52    120.65 o 
   5   2   3    22896.06    24876.10    454.92 o 
   6   2   3      853.60      828.78    101.30 o 
   7   2   3      149.80      162.95     43.67 o 
   8   2   3     1324.39     1190.03    111.38 o 
   9   2   3     2003.53     1880.69    185.48 o 
  10   2   3        6.95       14.25     33.56 o 
  11   2   3      112.66      134.60     68.84 o 
  12   2   3        0.50       88.65    148.44 o 
 -14   3   3      510.49      368.78    107.17 o 
 -13   3   3      119.60        7.65     38.18 o 
 -12   3   3        4.54       -9.98     38.64 o 
 -11   3   3        7.52        3.36     18.30 o 
 -10   3   3       59.51       41.26     30.71 o 
  -9   3   3     4417.34     4847.20    170.99 o 
  -8   3   3       20.34       17.87     19.19 o 
  -7   3   3      132.52      163.35     33.40 o 
  -6   3   3       47.20       61.50     18.83 o 
  -5   3   3       18.65       18.46     13.16 o 
  -4   3   3      175.37      200.47     31.40 o 
  -3   3   3      637.25      722.36     93.63 o 
  -2   3   3      314.22      287.52     34.25 o 
  -1   3   3     2311.09     2084.14    155.45 o 
   0   3   3      324.54      288.20     59.22 o 
   1   3   3     2127.38     2111.55    129.09 o 
   2   3   3      416.61      441.00     64.02 o 
   3   3   3      524.98      514.23     59.92 o 
   4   3   3      953.45      946.96    210.66 o 
   5   3   3     4316.31     4481.26    216.33 o 
   6   3   3      182.69      201.62     47.57 o 
   7   3   3      106.43      105.21     35.76 o 
   8   3   3       53.05       67.07     50.13 o 
   9   3   3     2273.19     2914.99    190.43 o 
  10   3   3        1.48      -10.77     41.01 o 
  11   3   3       22.97       20.01     66.13 o 
  12   3   3       11.18       51.29     95.14 o 
 -14   4   3      298.60      275.93    136.01 o 
 -13   4   3       16.02       25.85     32.77 o 
 -12   4   3       59.22        7.73     18.20 o 
 -11   4   3        4.01       25.15     21.01 o 
 -10   4   3      500.26      483.71     47.02 o 
  -9   4   3      346.80      404.31     43.35 o 
  -8   4   3      734.50      690.96     55.72 o 
  -7   4   3      235.75      214.75     28.27 o 
  -6   4   3       84.79      103.61     31.09 o 
  -5   4   3       10.91       15.52     12.84 o 
  -4   4   3     6218.28     6431.10    194.82 o 
  -3   4   3     1285.60     1173.81    121.95 o 
  -2   4   3     2151.05     2029.15    111.75 o 
  -1   4   3        0.56       25.41     21.61 o 
   0   4   3      666.29      611.08     81.70 o 
   1   4   3      636.06      622.12     54.37 o 
   2   4   3       93.06      140.61     37.76 o 
   3   4   3      114.00      103.89     34.43 o 
   4   4   3        3.94       28.34     29.18 o 
   5   4   3     1601.42     1726.87    134.14 o 
   6   4   3      108.36      187.46     51.96 o 
   7   4   3      260.69      187.99     52.65 o 
   8   4   3        5.03      -45.04     30.03 o 
   9   4   3     1460.87     1619.45    137.82 o 
  10   4   3      146.15      222.06     76.03 o 
  11   4   3        8.96       86.94     60.17 o 
  12   4   3       28.51       29.37     56.61 o 
 -14   5   3       17.36       82.11    103.37 o 
 -13   5   3       24.50      -16.48     66.80 o 
 -12   5   3       88.65       89.90    104.20 o 
 -11   5   3        4.45      -28.52     23.74 o 
 -10   5   3      512.63      567.07    116.66 o 
  -9   5   3     1173.53     1344.64    102.50 o 
  -8   5   3      344.95      295.36    158.81 o 
  -7   5   3      521.09      583.73     63.15 o 
  -6   5   3      996.71     1068.54    115.92 o 
  -5   5   3     6579.18     7407.47    223.23 o 
  -4   5   3     8847.37     9411.58    271.75 o 
  -3   5   3       57.44       73.51     38.98 o 
  -2   5   3       34.33       32.77     19.77 o 
  -1   5   3     2570.93     2657.24    165.51 o 
   0   5   3     1118.58     1126.12     93.11 o 
   1   5   3     2997.21     2811.42    115.69 o 
   2   5   3      244.26      227.54     35.94 o 
   3   5   3      440.87      417.55     51.04 o 
   4   5   3     1451.22     1613.32    110.34 o 
   5   5   3       68.05       68.81     32.80 o 
   6   5   3        8.97      -12.00     38.31 o 
   7   5   3       27.72       55.02     56.39 o 
   8   5   3      103.47      139.33     36.93 o 
   9   5   3       19.40       49.59     29.78 o 
  10   5   3       10.25       38.39     73.62 o 
  11   5   3        7.36       13.63     54.01 o 
  12   5   3       31.16      -34.99     70.53 o 
 -14   6   3       51.38       78.03     96.53 o 
 -13   6   3       11.56        8.23    119.13 o 
 -12   6   3      464.80      484.44    108.51 o 
 -11   6   3       33.90       33.11     56.10 o 
 -10   6   3       72.48       16.41     27.75 o 
  -9   6   3      284.65      428.39     62.89 o 
  -8   6   3     1497.42     1655.93    121.99 o 
  -7   6   3      989.46     1273.23    102.00 o 
  -6   6   3     5092.57     4964.85    631.67 o 
  -5   6   3     9041.94     9920.88    274.93 o 
  -4   6   3     1394.60     1333.92    100.04 o 
  -3   6   3       55.47      112.41     60.57 o 
  -2   6   3     1633.27     1666.70    134.68 o 
  -1   6   3     1464.14     1416.87    102.41 o 
   0   6   3     2244.57     2079.35     85.32 o 
   1   6   3       43.35       44.36     28.17 o 
   2   6   3       75.93      118.68     31.35 o 
   3   6   3     1608.74     1588.29    104.92 o 
   4   6   3      278.27      257.39     47.64 o 
   5   6   3     1871.23     1908.89    124.95 o 
   6   6   3       34.67       38.54     29.46 o 
   7   6   3       73.27       68.57     31.14 o 
   8   6   3      213.68      181.15     41.50 o 
   9   6   3      102.92      166.02     49.07 o 
  10   6   3        4.40       16.03     53.98 o 
  11   6   3       31.22       29.49    120.90 o 
  12   6   3       12.00      153.80    109.27 o 
 -14   7   3        7.93       45.33     70.62 o 
 -13   7   3       26.92       15.08     74.35 o 
 -12   7   3        2.05     -114.50    130.44 o 
 -11   7   3      333.68      346.87     58.77 o 
 -10   7   3       60.75       71.31     40.08 o 
  -9   7   3       70.25       64.99     20.11 o 
  -8   7   3       79.85       96.53     53.41 o 
  -7   7   3      845.52      860.98     83.60 o 
  -6   7   3      114.71      121.77     37.52 o 
  -5   7   3       28.31       68.51     24.96 o 
  -4   7   3      255.46      303.58     45.50 o 
  -3   7   3      293.42      411.19     93.25 o 
  -2   7   3       53.83      118.23     90.85 o 
  -1   7   3        0.83       21.89     25.52 o 
   0   7   3      126.38      135.76     25.11 o 
   1   7   3      136.75      122.27     35.20 o 
   2   7   3      258.23      207.94     49.91 o 
   3   7   3       74.48       71.08     37.27 o 
   4   7   3      453.24      454.25     53.56 o 
   5   7   3        9.96       -2.65     21.36 o 
   6   7   3        4.30       34.43     24.46 o 
   7   7   3      152.13      117.26     59.57 o 
   8   7   3      131.15      183.04     46.20 o 
   9   7   3      139.41      198.54     44.19 o 
  10   7   3       13.40       55.32     48.19 o 
  11   7   3       11.57       40.78     96.67 o 
 -14   8   3      456.95      429.84    177.96 o 
 -13   8   3      111.82       28.26     75.95 o 
 -12   8   3        0.63        4.53     51.16 o 
 -11   8   3       92.08      114.85     70.14 o 
 -10   8   3      533.38      343.77     59.81 o 
  -9   8   3       38.76       20.60     11.77 o 
  -8   8   3       92.75       90.94     22.54 o 
  -7   8   3      174.20      220.59     43.05 o 
  -6   8   3     1731.62     1687.18    208.96 o 
  -5   8   3     1253.28     1352.21     78.97 o 
  -4   8   3     7179.79     8138.10    394.15 o 
  -3   8   3     2697.97     2801.55    250.96 o 
  -2   8   3      177.58      159.90     44.34 o 
  -1   8   3       16.85       27.33     22.93 o 
   0   8   3     2659.07     2467.97    103.47 o 
   1   8   3     1161.16     1096.93     81.18 o 
   2   8   3      137.52      161.35     38.85 o 
   3   8   3      891.72      943.00     96.32 o 
   4   8   3     8505.15     8939.01    261.64 o 
   5   8   3     1098.62     1177.65     91.49 o 
   6   8   3       53.43       -1.67     24.78 o 
   7   8   3        2.65       31.95     29.31 o 
   8   8   3       64.26      101.17     39.92 o 
   9   8   3      623.49      620.15    104.64 o 
  10   8   3      145.05      188.98     89.30 o 
  11   8   3      436.07      440.66    138.02 o 
 -13   9   3       11.19      -10.90    114.42 o 
 -12   9   3       39.40      -14.47     54.43 o 
 -11   9   3        7.74       34.26     76.42 o 
 -10   9   3      253.97      154.10     92.68 o 
  -9   9   3       87.30      232.71    117.91 o 
  -8   9   3      135.13      135.48    110.22 o 
  -7   9   3       10.24       38.06     41.61 o 
  -6   9   3      579.93      563.60     50.10 o 
  -5   9   3        7.57       22.02     24.59 o 
  -4   9   3      825.54     1095.28    151.22 o 
  -3   9   3        2.48      -30.03     25.43 o 
  -2   9   3      816.46      855.51     87.96 o 
  -1   9   3     6873.42     7292.09    253.53 o 
   0   9   3     6451.60     7256.67    195.51 o 
   1   9   3     4044.61     4321.00    150.11 o 
   2   9   3        9.24        9.64     19.40 o 
   3   9   3        0.23       15.09     27.34 o 
   4   9   3     4572.43     4614.50    218.20 o 
   5   9   3      474.27      443.76     61.76 o 
   6   9   3      263.23      291.71     48.79 o 
   7   9   3      294.55      266.19     84.24 o 
   8   9   3       34.09       39.33     43.30 o 
   9   9   3      226.37      234.85     62.08 o 
  10   9   3        1.07       15.78    209.27 o 
  11   9   3       18.25       45.54    112.64 o 
 -13  10   3       66.38      154.18    108.15 o 
 -12  10   3      669.84      557.17    199.15 o 
 -11  10   3       19.89       67.39    124.38 o 
 -10  10   3        6.31     -119.80    112.73 o 
  -9  10   3       12.57      -14.38    100.34 o 
  -8  10   3      285.94      224.30    132.78 o 
  -7  10   3     1236.11     1265.56    122.77 o 
  -6  10   3       79.99      100.31     23.36 o 
  -5  10   3      911.19     1109.14    112.92 o 
  -4  10   3       29.31       -2.37     36.51 o 
  -3  10   3      215.33      288.22     64.27 o 
  -2  10   3      536.77      487.46     64.60 o 
  -1  10   3      246.50      112.57     70.98 o 
   0  10   3        0.22        7.68     16.62 o 
   1  10   3      993.56     1065.84     76.95 o 
   2  10   3       32.51       23.95     27.31 o 
   3  10   3        0.00      -12.12     30.79 o 
   4  10   3      388.45      331.82     50.30 o 
   5  10   3     2019.49     2090.34    124.45 o 
   6  10   3      647.61      572.43     75.82 o 
   7  10   3      493.75      491.79     64.19 o 
   8  10   3      285.92      327.69     51.18 o 
   9  10   3       83.41      104.46     47.57 o 
  10  10   3      217.52      185.69    114.08 o 
  11  10   3        7.06       97.77     66.56 o 
 -13  11   3       75.11      107.04     96.32 o 
 -12  11   3       12.17       29.96     63.50 o 
 -11  11   3        3.66      -53.39     87.97 o 
 -10  11   3        8.20        4.97     98.13 o 
  -9  11   3      237.90      300.30    120.78 o 
  -8  11   3      139.10      224.48    101.95 o 
  -7  11   3      223.12      194.11     44.49 o 
  -6  11   3      200.10      227.50     38.42 o 
  -5  11   3      777.79      952.88    111.10 o 
  -4  11   3       16.44      -21.91     81.31 o 
  -3  11   3      296.62      254.19     43.06 o 
  -2  11   3        1.10       -5.13     32.94 o 
  -1  11   3       46.19       27.13     21.97 o 
   0  11   3      822.65      701.63     75.15 o 
   1  11   3      152.49      130.33     48.74 o 
   2  11   3      613.63      516.04     93.38 o 
   3  11   3      568.62      667.51     67.56 o 
   4  11   3       64.76       79.77     30.82 o 
   5  11   3       29.19       31.35     23.36 o 
   6  11   3      124.22      159.54     43.73 o 
   7  11   3       56.97       89.79     33.71 o 
   8  11   3      185.91      107.04     53.91 o 
   9  11   3        0.30       59.90     41.32 o 
  10  11   3      319.57      381.36    234.32 o 
  11  11   3        1.40     -101.84    163.33 o 
 -13  12   3       51.33       19.29     87.28 o 
 -12  12   3        3.40      -44.56     98.72 o 
 -11  12   3      729.13      762.37    250.90 o 
 -10  12   3      123.68      199.55    129.29 o 
  -9  12   3      853.76     1090.63    248.78 o 
  -8  12   3      147.43      238.95    132.45 o 
  -7  12   3      189.96      249.83    134.01 o 
  -6  12   3       28.09       42.36     43.26 o 
  -5  12   3        0.98       28.39     50.69 o 
  -4  12   3     1265.89     1136.71    107.04 o 
  -3  12   3        6.81       41.51     34.54 o 
  -2  12   3        3.29       29.30     48.24 o 
  -1  12   3       56.27       11.53     39.00 o 
   0  12   3       30.20       16.44     31.68 o 
   1  12   3        0.18       -8.55     27.15 o 
   2  12   3      130.03      143.39     34.36 o 
   3  12   3      136.18      115.16     46.09 o 
   4  12   3     1310.80     1443.95    118.79 o 
   5  12   3      393.69      270.73    119.14 o 
   6  12   3       59.67       73.70     33.52 o 
   7  12   3      884.93      997.56     74.43 o 
   8  12   3       15.51       81.72     62.63 o 
   9  12   3       10.32      -44.12    104.27 o 
  10  12   3      711.63     1184.71    320.55 o 
 -12  13   3      123.05      210.01    117.39 o 
 -11  13   3      264.86      142.30    106.73 o 
 -10  13   3      377.14      437.08    173.65 o 
  -9  13   3       34.30       60.04     64.69 o 
  -8  13   3       12.33      148.11    154.67 o 
  -7  13   3      576.75      803.13    233.25 o 
  -6  13   3      137.21      179.95    132.88 o 
  -5  13   3      161.91      191.56    135.56 o 
  -4  13   3     1106.50     1172.83     98.77 o 
  -3  13   3      130.22       91.53     48.73 o 
  -2  13   3      218.29      182.24     40.37 o 
  -1  13   3        7.05        6.47     48.57 o 
   0  13   3      173.34      114.35     58.27 o 
   1  13   3      181.64      249.23     45.66 o 
   2  13   3      105.31      117.52     33.55 o 
   3  13   3      476.58      416.39     98.79 o 
   4  13   3      420.24      481.20     76.53 o 
   5  13   3       20.10       49.06     42.50 o 
   6  13   3       58.52       40.08     28.60 o 
   7  13   3        0.23       24.65     36.67 o 
   8  13   3       19.97     -263.59    196.07 o 
   9  13   3      249.15      137.75    127.99 o 
  10  13   3      410.92      477.10    223.92 o 
 -12  14   3       39.07        6.55     69.00 o 
 -11  14   3       63.57      134.84    113.36 o 
 -10  14   3     2397.09     2421.01    436.61 o 
  -9  14   3      275.82      233.54    147.50 o 
  -8  14   3      883.49      822.33    228.71 o 
  -7  14   3     1522.66     1159.16    188.48 o 
  -6  14   3     1396.51     1428.58    123.90 o 
  -5  14   3     2991.06     3023.56    205.62 o 
  -4  14   3       29.30       66.03    123.77 o 
  -3  14   3       26.26        9.06     28.99 o 
  -2  14   3      431.62      422.46     57.57 o 
  -1  14   3       32.13      -14.40     44.78 o 
   0  14   3      165.26      111.28     30.44 o 
   1  14   3       86.84        8.66     31.21 o 
   2  14   3      147.24       35.06     51.69 o 
   3  14   3      169.77      165.44     40.15 o 
   4  14   3      433.98      462.30     70.29 o 
   5  14   3     1062.64     1220.20    113.60 o 
   6  14   3       28.64       13.47     21.98 o 
   7  14   3       90.35       64.92     18.85 o 
   8  14   3       54.24      -98.14    169.02 o 
   9  14   3      246.54      220.94    148.81 o 
  10  14   3        1.38      180.01    170.00 o 
 -12  15   3       66.64      131.44     96.04 o 
 -11  15   3      330.08      318.22    149.37 o 
 -10  15   3       14.35     -229.06    160.89 o 
  -9  15   3       16.92       35.36    105.57 o 
  -8  15   3       21.46      -91.12    118.40 o 
  -7  15   3      434.21      379.93     71.98 o 
  -6  15   3       91.24      134.76     64.73 o 
  -5  15   3      269.00      262.39     66.65 o 
  -4  15   3      582.21      679.13     87.91 o 
  -3  15   3      102.91      153.44     44.59 o 
  -2  15   3      177.15      129.18     45.27 o 
  -1  15   3      559.88      498.31     63.11 o 
   0  15   3      680.04      640.17     73.74 o 
   1  15   3      110.24       35.01     38.70 o 
   2  15   3      337.56      323.13     48.44 o 
   3  15   3        0.19       -3.54    112.06 o 
   4  15   3        7.21      -62.97     48.57 o 
   5  15   3        0.88      -17.30     50.64 o 
   6  15   3        0.58       23.96     41.81 o 
   7  15   3      161.48      211.23    165.72 o 
   8  15   3      540.79      417.06    197.86 o 
   9  15   3      228.13      290.99     95.62 o 
 -11  16   3        0.00       40.20     74.20 o 
 -10  16   3       56.09      -82.89    137.76 o 
  -9  16   3        5.57      -24.71    101.77 o 
  -8  16   3     1045.41     1049.61    275.42 o 
  -7  16   3     1396.96     1166.31    129.88 o 
  -6  16   3     5028.01     4874.45    489.24 o 
  -5  16   3     4403.86     4156.99    251.90 o 
  -4  16   3       17.45      104.08     45.68 o 
  -3  16   3       22.90       68.92     62.70 o 
  -2  16   3        1.68       -9.81     65.70 o 
  -1  16   3      250.99      216.09     47.10 o 
   0  16   3      129.87        3.93     61.35 o 
   1  16   3      756.39      677.43     84.79 o 
   2  16   3      453.56      430.26    112.33 o 
   3  16   3       33.53      -85.76     57.17 o 
   4  16   3       46.91      -50.85     49.59 o 
   5  16   3        8.49      -66.77     44.51 o 
   6  16   3       58.98       39.85     33.84 o 
   7  16   3        8.45       17.41     75.93 o 
   8  16   3      255.12      223.50    142.47 o 
   9  16   3      135.55      418.27    226.24 o 
 -11  17   3       89.95      201.40    120.47 o 
 -10  17   3        8.99       81.12     69.81 o 
  -9  17   3        7.19       43.24     86.76 o 
  -8  17   3       14.38      187.01    118.70 o 
  -7  17   3      104.81      113.79     85.42 o 
  -6  17   3      180.65      173.68    102.57 o 
  -5  17   3     3735.82     3607.64    246.78 o 
  -4  17   3     2163.83     1906.46    151.96 o 
  -3  17   3       81.31       64.74     37.84 o 
  -2  17   3        0.58       98.51     75.95 o 
  -1  17   3      247.46      263.77     62.09 o 
   0  17   3     2144.54     2386.49    232.37 o 
   1  17   3     3602.96     3860.36    236.83 o 
   2  17   3       16.22       27.35     32.26 o 
   3  17   3      294.77      294.60     62.13 o 
   4  17   3      143.66      153.90     61.89 o 
   5  17   3        0.07       69.09     78.51 o 
   6  17   3       30.51      119.59    122.82 o 
   7  17   3       36.40      220.71    159.52 o 
   8  17   3       89.14      -72.88     81.29 o 
 -10  18   3       28.62     -224.58    186.64 o 
  -9  18   3       11.99     -181.88    151.37 o 
  -8  18   3      130.41       80.44    101.93 o 
  -7  18   3       17.81     -137.50    118.11 o 
  -6  18   3       99.21       83.50     37.51 o 
  -5  18   3        0.13      -33.90     51.46 o 
  -4  18   3       52.89       72.92     47.75 o 
  -3  18   3      193.19      157.16     53.68 o 
  -2  18   3      134.01      157.32     61.43 o 
  -1  18   3      175.41      153.65     56.04 o 
   0  18   3      728.91      815.72    139.38 o 
   1  18   3      746.62      720.36    134.86 o 
   2  18   3      278.94      303.71     71.92 o 
   3  18   3      323.77      332.12     68.64 o 
   4  18   3      431.87      562.04     90.86 o 
   5  18   3      469.48      527.56     99.58 o 
   6  18   3       49.68       30.44     65.34 o 
   7  18   3       65.49      333.20    186.72 o 
   8  18   3       78.62      244.77    166.39 o 
 -10  19   3        3.55      -42.29    112.90 o 
  -9  19   3       36.81      -49.36    143.03 o 
  -8  19   3       64.19      -17.70     70.90 o 
  -7  19   3       13.44       -1.66     89.03 o 
  -6  19   3      228.44      312.18    161.27 o 
  -5  19   3      141.54       76.51     75.15 o 
  -4  19   3      125.26       27.34     77.50 o 
  -3  19   3      104.78      161.55     61.74 o 
  -2  19   3      112.09      205.24     71.95 o 
  -1  19   3     1018.19      925.38    154.57 o 
   0  19   3       32.08      -67.46     44.97 o 
   1  19   3     3091.95     3368.29    291.77 o 
   2  19   3      950.79      936.09    125.13 o 
   3  19   3      133.29      176.04     56.92 o 
   4  19   3      378.41      482.01    188.92 o 
   5  19   3      271.25      343.77    197.40 o 
   6  19   3      218.94      561.64    251.74 o 
   7  19   3        1.75      252.43    180.49 o 
  -9  20   3      101.90       47.14    147.07 o 
  -8  20   3        5.68      -26.95     92.98 o 
  -7  20   3       96.91       47.92     87.40 o 
  -6  20   3      950.60     1127.07    295.05 o 
  -5  20   3      330.31      295.67     66.32 o 
  -4  20   3      194.94      155.50     61.47 o 
  -3  20   3      256.14      208.46     68.79 o 
  -2  20   3      714.49      646.62    136.17 o 
  -1  20   3      707.15      680.47    142.59 o 
   0  20   3       20.66        3.42     37.58 o 
   1  20   3        0.69       82.39     71.10 o 
   2  20   3      895.61     1006.52    136.39 o 
   3  20   3        3.17      109.21     69.57 o 
   4  20   3      476.35      407.56    137.42 o 
   5  20   3       19.70     -181.44    130.86 o 
   6  20   3      538.82      579.84    211.38 o 
   7  20   3      169.70      201.75    128.84 o 
  -8  21   3        2.71       89.49    115.14 o 
  -7  21   3       52.13      -25.41     58.03 o 
  -6  21   3      110.43       33.31    100.69 o 
  -5  21   3      171.75       58.37    106.16 o 
  -4  21   3        0.88       63.28    144.28 o 
  -3  21   3      108.62      178.19     75.28 o 
  -2  21   3      724.17     1058.79    180.02 o 
  -1  21   3        3.59       76.28    141.36 o 
   0  21   3      284.47      250.61     93.51 o 
   1  21   3        0.46      -14.41     63.20 o 
   2  21   3      463.39      509.40    128.83 o 
   3  21   3       76.27       56.77     65.10 o 
   4  21   3      250.04      400.14    206.34 o 
   5  21   3      112.81       91.32    210.10 o 
   6  21   3       93.13      136.33    131.20 o 
  -8  22   3       31.40      187.70    162.97 o 
  -7  22   3       79.18      114.97     86.66 o 
  -6  22   3        9.58       14.03     65.94 o 
  -5  22   3       14.54       78.23    105.52 o 
  -4  22   3       71.60       70.46     85.34 o 
  -3  22   3      134.58      140.49     73.21 o 
  -2  22   3        6.75      -28.58     64.26 o 
  -1  22   3        3.26        3.76     42.62 o 
   0  22   3       17.94       65.29     45.98 o 
   1  22   3       43.18       38.89     52.32 o 
   2  22   3       20.43      -11.93     36.06 o 
   3  22   3       20.59       22.93    117.10 o 
   4  22   3       40.40       -8.10     84.30 o 
   5  22   3       41.53       50.13    111.20 o 
  -7  23   3       21.20       18.11     91.44 o 
  -6  23   3       23.97       13.43     67.74 o 
  -5  23   3       91.11       17.45    109.98 o 
  -4  23   3       93.28       53.88     87.26 o 
  -3  23   3       22.51       -7.90     54.85 o 
  -2  23   3       54.45        8.99     47.77 o 
  -1  23   3        2.21      -25.13    133.88 o 
   0  23   3       75.05       81.10     65.45 o 
   1  23   3       12.79      -42.43     65.22 o 
   2  23   3      172.03       46.26     90.75 o 
   3  23   3       53.42      -46.22    115.12 o 
   4  23   3       19.94      121.64    135.83 o 
  -5  24   3      660.30     1061.51    310.82 o 
  -4  24   3       14.41      -13.15     88.90 o 
  -3  24   3       47.66      139.09    156.28 o 
  -2  24   3       11.81      -12.02     79.31 o 
  -1  24   3      207.13      256.83    169.93 o 
   0  24   3       42.95       55.29    157.81 o 
   1  24   3        8.92       43.96     44.99 o 
   2  24   3      132.63       89.52     50.09 o 
   3  24   3        0.67       60.88     94.26 o 
  -3  25   3       15.86       -1.69     40.19 o 
  -2  25   3        0.00      -13.79    168.60 o 
  -1  25   3      100.06      136.23     74.74 o 
   0  25   3      115.15      119.47     92.61 o 
   1  25   3       11.76      -75.97     80.69 o 
 -14   0   4      734.88      910.01    264.98 o 
 -13   0   4     2235.23     2517.57    275.59 o 
 -12   0   4      530.24      504.77    101.29 o 
 -11   0   4        6.86      -12.35     35.40 o 
 -10   0   4       16.58       96.49     68.99 o 
  -9   0   4     2802.14     2914.46    174.91 o 
  -8   0   4      318.33      190.86    105.82 o 
  -7   0   4      108.36      152.10     38.84 o 
  -6   0   4     2286.62     2504.71    118.09 o 
  -5   0   4     3018.14     3159.32    149.25 o 
  -4   0   4      585.86      707.77     71.15 o 
  -3   0   4      416.83      391.71     51.93 o 
  -2   0   4     2667.29     2544.80    241.51 o 
  -1   0   4     1147.36     1076.27    163.59 o 
   0   0   4       34.21       73.45     53.30 o 
   1   0   4       28.26       41.60     27.88 o 
   2   0   4     1692.24     1669.84    164.80 o 
   3   0   4      281.28      227.74     67.56 o 
   4   0   4    12438.44    12890.50    490.51 o 
   5   0   4     4025.03     4129.67    289.88 o 
   6   0   4     1069.84     1021.08    150.21 o 
   7   0   4     2786.29     2562.02    249.95 o 
   8   0   4     5766.38     5508.22    545.24 o 
   9   0   4      390.73      522.25    183.35 o 
  10   0   4        4.30       99.68     98.28 o 
  11   0   4      809.06      653.19    208.73 o 
 -14   1   4       38.50       -4.82     38.50 o 
 -13   1   4        0.61       33.44     45.24 o 
 -12   1   4       16.80       13.54     21.17 o 
 -11   1   4      626.10      757.56     79.68 o 
 -10   1   4      150.60      114.08     29.92 o 
  -9   1   4       33.28       18.42     27.32 o 
  -8   1   4       28.21       39.88     23.30 o 
  -7   1   4        5.45       26.87     22.33 o 
  -6   1   4      732.07      817.44     57.66 o 
  -5   1   4     4448.80     4667.71    129.95 o 
  -4   1   4        0.25       15.09     17.45 o 
  -3   1   4     3362.53     3443.94    115.57 o 
  -2   1   4      548.07      573.61     65.11 o 
  -1   1   4       46.77       17.32     40.26 o 
   0   1   4       88.59       92.50     39.89 o 
   1   1   4      524.37      485.77     73.74 o 
   2   1   4       43.17       62.18     28.54 o 
   3   1   4      708.64      711.38     90.61 o 
   4   1   4     3099.54     3430.00    205.91 o 
   5   1   4       39.40       33.04     41.23 o 
   6   1   4       28.88      -24.36     42.70 o 
   7   1   4        6.66       19.79     42.78 o 
   8   1   4     3452.95     3146.62    270.37 o 
   9   1   4      226.31      156.53     91.96 o 
  10   1   4       15.31       -4.05     73.83 o 
  11   1   4       22.52      -20.28     41.79 o 
 -14   2   4       46.27       19.45     82.13 o 
 -13   2   4      103.22       99.61     88.56 o 
 -12   2   4      141.71      152.99     38.03 o 
 -11   2   4      302.01      259.45     48.18 o 
 -10   2   4       17.25       43.99     30.33 o 
  -9   2   4        0.35       17.80     17.57 o 
  -8   2   4      189.82      214.52     37.56 o 
  -7   2   4        9.47       11.25     19.83 o 
  -6   2   4     2148.07     2541.51    109.83 o 
  -5   2   4      154.01      221.81     28.76 o 
  -4   2   4     1888.26     1990.29     82.89 o 
  -3   2   4      379.02      436.27     50.26 o 
  -2   2   4     2962.05     2969.07    118.31 o 
  -1   2   4      230.28      258.42     60.05 o 
   0   2   4      221.73      196.10     39.32 o 
   1   2   4       32.98       19.61     17.86 o 
   2   2   4      212.21      185.10     44.75 o 
   3   2   4      258.05      248.44     58.66 o 
   4   2   4      165.65      182.92     50.97 o 
   5   2   4      681.41      663.68     96.23 o 
   6   2   4      159.78      179.31     45.27 o 
   7   2   4     3609.26     3866.61    247.24 o 
   8   2   4     5893.07     5774.26    332.32 o 
   9   2   4        5.05       31.35     57.18 o 
  10   2   4      408.81      336.12    105.63 o 
  11   2   4      254.01      199.71    104.92 o 
 -14   3   4      563.65      568.92    119.10 o 
 -13   3   4       28.11       56.22     41.49 o 
 -12   3   4       54.06       83.31     42.29 o 
 -11   3   4      178.06      170.04     52.95 o 
 -10   3   4      223.78      203.66     61.12 o 
  -9   3   4      356.45      347.25     55.49 o 
  -8   3   4      203.27      241.72     41.49 o 
  -7   3   4     2964.35     3086.19    128.05 o 
  -6   3   4     1898.84     2105.81     97.38 o 
  -5   3   4        5.44        4.89     13.30 o 
  -4   3   4      380.25      363.99     37.14 o 
  -3   3   4      109.65      115.91     33.20 o 
  -2   3   4       44.01       37.80     29.96 o 
  -1   3   4     1533.81     1501.79    115.09 o 
   0   3   4       16.33       51.87     43.98 o 
   1   3   4        0.16      -28.72     29.82 o 
   2   3   4     1304.33     1449.98    154.61 o 
   3   3   4      394.87      361.95     66.32 o 
   4   3   4     1127.40     1227.73    121.69 o 
   5   3   4        6.09        6.98     31.79 o 
   6   3   4      197.42      232.96     54.28 o 
   7   3   4     1113.52     1155.35    133.90 o 
   8   3   4     3877.12     3802.50    252.22 o 
   9   3   4        8.29       39.55     32.26 o 
  10   3   4      155.86       95.29     56.77 o 
  11   3   4      377.89      307.01     89.47 o 
 -14   4   4      108.85       76.88    155.21 o 
 -13   4   4      114.76      127.01     66.76 o 
 -12   4   4      126.54      118.66     32.13 o 
 -11   4   4       51.11       34.97     30.43 o 
 -10   4   4      121.12      129.08     47.52 o 
  -9   4   4       44.55       43.89     43.13 o 
  -8   4   4      149.61      179.02     29.15 o 
  -7   4   4     1245.85     1428.61    101.05 o 
  -6   4   4     9946.19    11141.08    208.04 o 
  -5   4   4      435.59      339.33    102.49 o 
  -4   4   4     1176.82     1304.73     83.42 o 
  -3   4   4     1242.96     1310.17     81.96 o 
  -2   4   4     1649.79     1739.45    119.16 o 
  -1   4   4     3926.29     4034.98    228.65 o 
   0   4   4       34.19        8.44     18.64 o 
   1   4   4        2.74       29.44     27.37 o 
   2   4   4      598.78      647.72     86.44 o 
   3   4   4       46.80       81.03     33.56 o 
   4   4   4       26.29       63.71     38.46 o 
   5   4   4       27.98       40.41     30.67 o 
   6   4   4        0.83       -5.65     53.98 o 
   7   4   4      318.02      419.97     78.01 o 
   8   4   4     1356.45     1149.89    132.99 o 
   9   4   4      185.24      235.22     84.41 o 
  10   4   4       28.45       70.29    102.10 o 
  11   4   4       98.67       39.14     81.11 o 
 -14   5   4      481.37      494.15    119.54 o 
 -13   5   4      247.65      175.21    101.55 o 
 -12   5   4       40.11       44.80     58.51 o 
 -11   5   4        0.89       13.91     24.43 o 
 -10   5   4       85.63      101.61     55.25 o 
  -9   5   4       85.45       83.44     23.66 o 
  -8   5   4      216.68      219.01     74.69 o 
  -7   5   4      461.34      480.09     56.48 o 
  -6   5   4      969.59      967.67     84.87 o 
  -5   5   4     1227.85     1495.39    109.92 o 
  -4   5   4      199.29      255.92     45.03 o 
  -3   5   4     4938.91     5134.46    165.75 o 
  -2   5   4     2634.09     2822.62    153.05 o 
  -1   5   4     6390.66     6294.24    289.90 o 
   0   5   4      794.29      614.74     78.84 o 
   1   5   4       18.32        6.07     20.12 o 
   2   5   4     1221.19     1099.26    105.97 o 
   3   5   4     1009.70     1040.44    109.27 o 
   4   5   4      223.87      210.67     45.60 o 
   5   5   4       49.62       44.00     40.21 o 
   6   5   4       20.89       46.31     53.68 o 
   7   5   4       75.09      114.37     40.94 o 
   8   5   4      506.38      586.42     86.56 o 
   9   5   4        0.53        8.03     27.86 o 
  10   5   4      275.67      359.37     92.50 o 
  11   5   4      113.15      -20.60    119.08 o 
 -14   6   4       52.38       19.08    142.25 o 
 -13   6   4        0.08     -140.35     93.57 o 
 -12   6   4       86.83        3.38     81.17 o 
 -11   6   4        3.22      -30.41     32.15 o 
 -10   6   4       17.15        2.51     34.61 o 
  -9   6   4      126.32      114.11     38.58 o 
  -8   6   4      113.37       78.15     50.95 o 
  -7   6   4       53.05       29.73     32.30 o 
  -6   6   4      852.56     1004.69     89.28 o 
  -5   6   4      884.83     1101.44     95.40 o 
  -4   6   4     1237.68     1248.09    116.67 o 
  -3   6   4      501.30      516.16     63.68 o 
  -2   6   4     3078.45     3393.58    210.72 o 
  -1   6   4       34.20       -0.39     28.27 o 
   0   6   4       58.78       35.51     28.60 o 
   1   6   4       65.02      103.34     36.44 o 
   2   6   4      332.41      221.88     75.75 o 
   3   6   4       33.25       35.72     15.11 o 
   4   6   4      183.01      178.72     35.03 o 
   5   6   4        2.14        4.86     24.79 o 
   6   6   4      175.13      163.04     45.03 o 
   7   6   4       48.73       13.37     54.60 o 
   8   6   4       63.71       54.36     43.98 o 
   9   6   4      189.31      181.96    113.24 o 
  10   6   4      228.88      236.24     82.08 o 
  11   6   4        5.40       16.68     87.18 o 
 -14   7   4       48.01      134.72    105.24 o 
 -13   7   4      540.17      369.47    116.41 o 
 -12   7   4      304.07      266.42     62.05 o 
 -11   7   4      200.35      146.55     37.63 o 
 -10   7   4      339.65      427.22     80.92 o 
  -9   7   4      445.65      595.00     71.42 o 
  -8   7   4        9.49        0.86     79.22 o 
  -7   7   4      943.17     1073.04     76.36 o 
  -6   7   4      441.67      483.99     62.43 o 
  -5   7   4     2112.64     2552.42    137.02 o 
  -4   7   4     1081.16     1206.69    116.63 o 
  -3   7   4     2269.86     2883.13    193.43 o 
  -2   7   4     7823.63     8267.19    336.72 o 
  -1   7   4     4323.91     4674.83    259.36 o 
   0   7   4     1190.50     1122.38    109.75 o 
   1   7   4     2370.07     2627.21    203.07 o 
   2   7   4      511.20      317.28    148.83 o 
   3   7   4      250.82      162.33     85.76 o 
   4   7   4       97.91      147.33     41.72 o 
   5   7   4      185.69      191.70     46.24 o 
   6   7   4       79.00       34.77     26.78 o 
   7   7   4     1461.86     1448.85    131.20 o 
   8   7   4      226.66      188.89     45.94 o 
   9   7   4       15.00      -41.26     35.45 o 
  10   7   4       18.85       48.17     35.73 o 
  11   7   4       11.78      -20.65    109.38 o 
 -14   8   4       30.11      -31.19    173.88 o 
 -13   8   4        2.56       29.70    112.23 o 
 -12   8   4       15.74     -113.70    115.96 o 
 -11   8   4      312.85      261.06     56.02 o 
 -10   8   4       66.56      163.57     47.84 o 
  -9   8   4        8.22       29.62     94.56 o 
  -8   8   4      644.93      640.20    114.22 o 
  -7   8   4       45.94       26.38     36.72 o 
  -6   8   4      104.19      149.48     32.11 o 
  -5   8   4      218.34      223.25     47.06 o 
  -4   8   4      189.12      191.10     52.38 o 
  -3   8   4      148.12      179.03     68.08 o 
  -2   8   4     2163.40     2441.11    152.54 o 
  -1   8   4     2121.34     1842.61    272.06 o 
   0   8   4        1.57       -9.08     17.93 o 
   1   8   4      258.88      122.78    117.64 o 
   2   8   4     1918.69     1956.66    185.05 o 
   3   8   4     2393.63     2489.18    144.26 o 
   4   8   4      131.45      131.50     37.32 o 
   5   8   4       13.37        3.75     37.11 o 
   6   8   4        4.97        8.24     27.30 o 
   7   8   4      498.14      487.10     78.30 o 
   8   8   4       68.01       92.45     39.57 o 
   9   8   4      200.83      212.12     72.24 o 
  10   8   4       67.84      141.85    105.06 o 
 -14   9   4       75.91      162.95    145.79 o 
 -13   9   4       38.50     -188.62    125.75 o 
 -12   9   4      125.19       28.64     85.17 o 
 -11   9   4      512.90      363.05    124.46 o 
 -10   9   4       86.56       76.15     18.74 o 
  -9   9   4      299.10      328.10     57.73 o 
  -8   9   4        3.95       19.63     46.64 o 
  -7   9   4      524.07      501.92     47.97 o 
  -6   9   4       10.63        1.29     19.11 o 
  -5   9   4       31.21       80.13     35.73 o 
  -4   9   4      914.87     1148.45    177.14 o 
  -3   9   4     1299.41     1227.49    143.05 o 
  -2   9   4      194.82      203.90     93.99 o 
  -1   9   4     2588.15     2819.73    150.49 o 
   0   9   4      390.09      407.11     44.51 o 
   1   9   4      372.93      330.48     54.99 o 
   2   9   4       39.76       -1.80     24.06 o 
   3   9   4       38.58        5.77     27.76 o 
   4   9   4      437.33      410.53     78.46 o 
   5   9   4      194.23      132.87     74.57 o 
   6   9   4      129.57      158.03     64.38 o 
   7   9   4      621.13      662.26     85.37 o 
   8   9   4      373.47      358.35     83.70 o 
   9   9   4        8.29       54.56     34.57 o 
  10   9   4       32.98      131.95    163.81 o 
 -13  10   4       15.62       17.29    159.93 o 
 -12  10   4       22.18       49.77     77.93 o 
 -11  10   4      156.73      132.96    100.19 o 
 -10  10   4        0.08       -8.79     55.42 o 
  -9  10   4        1.57       -9.15     20.95 o 
  -8  10   4      376.21      407.62     74.61 o 
  -7  10   4      300.97      271.55     70.10 o 
  -6  10   4      137.85      126.29     31.72 o 
  -5  10   4      404.90      364.74     68.04 o 
  -4  10   4      149.01      140.40     72.35 o 
  -3  10   4       25.98       55.47     33.34 o 
  -2  10   4      525.84      486.54     81.31 o 
  -1  10   4      509.23      568.55     70.52 o 
   0  10   4      604.52      627.02     66.41 o 
   1  10   4       29.04        8.48     24.81 o 
   2  10   4     1507.94     1661.57    128.18 o 
   3  10   4      173.37      197.85     55.13 o 
   4  10   4      441.32      338.10     76.10 o 
   5  10   4      644.89      738.23    100.20 o 
   6  10   4       51.22       49.37     70.98 o 
   7  10   4      784.15      826.88     96.28 o 
   8  10   4      122.90      216.95     64.79 o 
   9  10   4       12.16       -2.44     35.08 o 
  10  10   4        0.39      261.71    116.34 o 
 -13  11   4        2.51        9.42     67.19 o 
 -12  11   4       81.05       25.29     58.06 o 
 -11  11   4       93.86      127.12     89.22 o 
 -10  11   4        1.31     -114.72     82.86 o 
  -9  11   4      265.87      225.51     74.36 o 
  -8  11   4      168.77      179.58     48.42 o 
  -7  11   4        0.05       26.53     22.87 o 
  -6  11   4     1196.79     1226.65     95.43 o 
  -5  11   4      454.17      363.98     64.12 o 
  -4  11   4      445.05      555.85     99.54 o 
  -3  11   4       96.32      104.62     54.64 o 
  -2  11   4     1058.71     1101.59    113.63 o 
  -1  11   4     1304.12     1375.64    129.17 o 
   0  11   4       37.37       93.58     30.01 o 
   1  11   4       76.33       21.41     32.05 o 
   2  11   4        0.50        0.43     33.28 o 
   3  11   4       55.47       89.33     47.72 o 
   4  11   4        0.14      -44.93     56.97 o 
   5  11   4       91.68       59.41     36.71 o 
   6  11   4       31.61       13.43     25.66 o 
   7  11   4      101.79       87.82     46.89 o 
   8  11   4      731.44      727.66    135.80 o 
   9  11   4      283.51      208.85    157.63 o 
  10  11   4      319.09       95.07    133.19 o 
 -13  12   4       81.34     -113.20    140.08 o 
 -12  12   4      597.15      377.06    180.92 o 
 -11  12   4      898.65      834.77    248.46 o 
 -10  12   4     1070.26     1194.40    275.18 o 
  -9  12   4       24.57       15.96     66.63 o 
  -8  12   4       26.35       52.61    170.89 o 
  -7  12   4      265.30      306.92     46.17 o 
  -6  12   4      143.11       65.60     78.38 o 
  -5  12   4      172.90       89.18     98.36 o 
  -4  12   4        5.08      -32.49     34.41 o 
  -3  12   4      411.94      464.63     71.79 o 
  -2  12   4       88.22       77.82     38.20 o 
  -1  12   4      178.15      291.19     69.88 o 
   0  12   4        2.16       55.86     39.98 o 
   1  12   4       98.87      135.12     30.69 o 
   2  12   4       56.64      173.39     62.73 o 
   3  12   4        1.19      -27.76     48.27 o 
   4  12   4        4.20       19.07     37.32 o 
   5  12   4      145.76      220.80     58.07 o 
   6  12   4      112.97      132.94     47.95 o 
   7  12   4      469.44      390.84     94.97 o 
   8  12   4        4.61       23.97     59.88 o 
   9  12   4       95.35       90.61     65.95 o 
  10  12   4        0.07     -113.87     75.91 o 
 -12  13   4      284.45      337.43    144.63 o 
 -11  13   4     1091.46     1188.36    295.31 o 
 -10  13   4       63.89       37.66     57.64 o 
  -9  13   4       77.27       75.83     77.14 o 
  -8  13   4      289.57      271.21     74.82 o 
  -7  13   4     1724.38     1762.50    109.48 o 
  -6  13   4      127.54       85.25     75.27 o 
  -5  13   4       14.09      -24.22    167.37 o 
  -4  13   4       56.01       12.81    149.01 o 
  -3  13   4       28.20       29.37     37.47 o 
  -2  13   4      470.74      492.08     70.23 o 
  -1  13   4       46.84       33.83     37.55 o 
   0  13   4        7.03       61.39     37.78 o 
   1  13   4      692.34      750.12     83.38 o 
   2  13   4      192.18      225.84     68.88 o 
   3  13   4      363.18      432.75     80.73 o 
   4  13   4       14.21       10.01     44.95 o 
   5  13   4       36.54       38.16    160.60 o 
   6  13   4       67.11       99.02     56.25 o 
   7  13   4       43.94       67.14     54.46 o 
   8  13   4      141.64      176.09     70.21 o 
   9  13   4      106.99       10.08    109.11 o 
 -12  14   4      419.17      435.20    220.81 o 
 -11  14   4      814.35     1003.12    301.45 o 
 -10  14   4     2241.72     2157.88    404.44 o 
  -9  14   4       81.92       66.56     93.91 o 
  -8  14   4      998.42      819.17    132.10 o 
  -7  14   4      458.96      424.49     54.35 o 
  -6  14   4     1746.25     1848.00    254.58 o 
  -5  14   4      130.12       82.90    144.54 o 
  -4  14   4       10.80      -76.96     99.62 o 
  -3  14   4      109.21      121.90     62.92 o 
  -2  14   4      921.98      932.67     98.06 o 
  -1  14   4     1193.15     1217.01    113.71 o 
   0  14   4      430.88      409.51     66.86 o 
   1  14   4      254.96      331.66     59.17 o 
   2  14   4      317.36      329.23     55.51 o 
   3  14   4      132.99      182.64     76.60 o 
   4  14   4        0.01       66.39    150.60 o 
   5  14   4      369.84      490.13    112.37 o 
   6  14   4      122.88      232.27     60.27 o 
   7  14   4       66.29       80.69     49.48 o 
   8  14   4       93.53      220.79    198.94 o 
   9  14   4       38.21       40.89    139.48 o 
 -12  15   4      527.25      525.00    238.38 o 
 -11  15   4      278.37      215.35    155.66 o 
 -10  15   4       70.21       14.76     56.70 o 
  -9  15   4       46.33      148.50    131.14 o 
  -8  15   4       82.96       60.10     79.26 o 
  -7  15   4      517.90      543.17     63.92 o 
  -6  15   4      360.72      328.26    163.25 o 
  -5  15   4     3126.43     2941.41    235.08 o 
  -4  15   4     6155.35     5973.95    339.74 o 
  -3  15   4     6644.42     6481.45    292.86 o 
  -2  15   4     6420.44     6607.27    303.46 o 
  -1  15   4       46.52       61.23     50.45 o 
   0  15   4       30.72       26.72     30.22 o 
   1  15   4      468.61      516.23     71.03 o 
   2  15   4      110.49       49.56     46.30 o 
   3  15   4       42.36       -7.57     60.54 o 
   4  15   4      409.07      491.23     81.31 o 
   5  15   4      363.58      402.65     95.31 o 
   6  15   4       24.21        3.50    183.28 o 
   7  15   4       33.60     -113.08     89.94 o 
   8  15   4       23.28       -9.09     84.26 o 
 -11  16   4       43.41       -4.93    186.93 o 
 -10  16   4       17.20       37.40     72.79 o 
  -9  16   4      322.85      335.83    170.52 o 
  -8  16   4       97.94       17.65     70.14 o 
  -7  16   4      474.84      507.23     64.81 o 
  -6  16   4      109.03       55.75     31.18 o 
  -5  16   4        1.04       25.15    108.77 o 
  -4  16   4      173.94      113.90     49.57 o 
  -3  16   4       58.31       34.30     53.77 o 
  -2  16   4      857.95      824.83    106.96 o 
  -1  16   4      526.69      454.09     77.18 o 
   0  16   4      190.72       80.39    122.59 o 
   1  16   4        4.52      -21.82     22.51 o 
   2  16   4       16.29      -21.08     37.13 o 
   3  16   4      710.61      781.24    108.95 o 
   4  16   4      473.57      495.90     85.12 o 
   5  16   4        8.01      -26.04     30.91 o 
   6  16   4      255.65      178.69    124.97 o 
   7  16   4        0.21      122.48     71.18 o 
   8  16   4        6.81     -177.83    190.08 o 
 -11  17   4       77.83       20.67     99.09 o 
 -10  17   4       26.17        4.76    102.40 o 
  -9  17   4       17.90      -27.03     56.44 o 
  -8  17   4       98.05      269.95    129.23 o 
  -7  17   4      173.30      126.10     55.52 o 
  -6  17   4       85.56      127.48    104.47 o 
  -5  17   4       94.43       37.92     32.86 o 
  -4  17   4        1.34       45.54     70.02 o 
  -3  17   4     1260.37     1278.27    140.58 o 
  -2  17   4      276.43      171.95     77.49 o 
  -1  17   4       16.73      -55.76     71.47 o 
   0  17   4       21.81       -3.69     56.02 o 
   1  17   4      141.61      138.44     84.91 o 
   2  17   4       75.54       53.12     64.17 o 
   3  17   4       14.21       -8.42     54.20 o 
   4  17   4       31.46        3.37     41.17 o 
   5  17   4        0.27      -86.10     58.74 o 
   6  17   4       27.59       42.89     95.99 o 
   7  17   4       47.16      200.32    157.12 o 
   8  17   4       37.94      152.04    162.51 o 
 -10  18   4        3.96      103.46    120.70 o 
  -9  18   4       37.74      221.21    186.40 o 
  -8  18   4       47.81       42.93    123.24 o 
  -7  18   4       21.82      -35.93     54.91 o 
  -6  18   4      190.53      200.73    132.77 o 
  -5  18   4        5.14       53.70     59.54 o 
  -4  18   4      137.08      100.40    211.77 o 
  -3  18   4      480.59      477.66     98.46 o 
  -2  18   4     3213.77     3068.49    251.99 o 
  -1  18   4      156.76       60.79     58.84 o 
   0  18   4      530.11      395.65    216.66 o 
   1  18   4       40.75       -3.22     72.13 o 
   2  18   4      105.01       36.24     74.43 o 
   3  18   4      132.38       84.81     52.46 o 
   4  18   4     1808.84     1813.52    203.25 o 
   5  18   4       88.51        3.04    103.35 o 
   6  18   4       14.94      126.60    108.91 o 
   7  18   4       81.49      203.27    164.28 o 
 -10  19   4        0.50      180.94    127.97 o 
  -9  19   4       29.73      149.95    182.51 o 
  -8  19   4      132.88      222.20    116.20 o 
  -7  19   4      156.36      177.02     91.55 o 
  -6  19   4       12.31      -18.77     73.67 o 
  -5  19   4      220.90      193.29     86.93 o 
  -4  19   4      316.50      289.90     93.82 o 
  -3  19   4      679.39      571.08     95.53 o 
  -2  19   4       92.88       51.05     40.37 o 
  -1  19   4      702.58      745.79    138.31 o 
   0  19   4      602.51      549.40    124.97 o 
   1  19   4       98.05       57.18     98.56 o 
   2  19   4      565.20      513.70    120.98 o 
   3  19   4      730.36      833.53    139.00 o 
   4  19   4      483.56      501.24    120.41 o 
   5  19   4      632.52      842.07    298.00 o 
   6  19   4       25.95       89.68    175.96 o 
  -9  20   4        1.62     -154.48    138.70 o 
  -8  20   4        2.42      -46.21     83.65 o 
  -7  20   4        0.14     -158.17    144.47 o 
  -6  20   4       42.32       93.95     87.73 o 
  -5  20   4       15.73      -76.44    101.22 o 
  -4  20   4       11.56       69.72     49.67 o 
  -3  20   4      100.62      147.45     79.30 o 
  -2  20   4      318.58      290.36     94.11 o 
  -1  20   4        0.58      -56.17     61.38 o 
   0  20   4        2.34       71.26     56.14 o 
   1  20   4      157.54      207.73    125.61 o 
   2  20   4        4.61       67.21    130.14 o 
   3  20   4        0.47       58.51     58.28 o 
   4  20   4     1357.86     1764.02    392.10 o 
   5  20   4      767.63     1173.39    325.13 o 
   6  20   4      119.06      114.75    129.66 o 
  -8  21   4      142.26      362.09    234.74 o 
  -7  21   4      112.21      204.11    138.21 o 
  -6  21   4       35.57      230.43     69.89 o 
  -5  21   4        1.09      282.04    155.17 o 
  -4  21   4       46.54      175.58    111.32 o 
  -3  21   4      780.56      662.34    129.05 o 
  -2  21   4      159.49      252.48    101.21 o 
  -1  21   4      286.02      208.14    159.01 o 
   0  21   4      181.38      277.77     75.52 o 
   1  21   4        8.77       73.37     63.71 o 
   2  21   4       24.78       56.23    117.41 o 
   3  21   4       19.83        3.73     65.62 o 
   4  21   4        0.37      -38.61    109.67 o 
   5  21   4      381.72      275.69    185.17 o 
  -7  22   4       15.81       73.47     92.16 o 
  -6  22   4       12.41     -114.13    147.02 o 
  -5  22   4        9.85      -54.51     96.02 o 
  -4  22   4       65.97      110.15     76.57 o 
  -3  22   4        0.47      112.98     62.76 o 
  -2  22   4       12.24       71.65     91.03 o 
  -1  22   4        0.10        0.70     72.41 o 
   0  22   4        3.05      -24.54     46.07 o 
   1  22   4      696.53      699.41    149.59 o 
   2  22   4        9.80       61.47    119.45 o 
   3  22   4      410.79      508.52    186.72 o 
   4  22   4      205.29      558.14    255.52 o 
  -6  23   4       87.43      225.91    183.09 o 
  -5  23   4       46.10       -8.36    134.33 o 
  -4  23   4      114.42      113.20     90.37 o 
  -3  23   4      140.66      193.17     84.66 o 
  -2  23   4       13.06       91.08     57.47 o 
  -1  23   4        0.89       27.52    167.14 o 
   0  23   4        0.08       -8.61     47.92 o 
   1  23   4       70.20      194.76     76.77 o 
   2  23   4        0.03       26.34     56.72 o 
   3  23   4       22.17      -10.87    151.99 o 
  -5  24   4        1.69      -22.34    129.86 o 
  -4  24   4       84.38      176.75    134.07 o 
  -3  24   4       35.46       20.11     54.05 o 
  -2  24   4        7.45       56.12     54.49 o 
  -1  24   4       31.59      -51.88     80.30 o 
   0  24   4        0.88      103.72     42.29 o 
   1  24   4        0.85       33.02     59.92 o 
 -14   1   5      412.89      366.40    143.68 o 
 -13   1   5        0.85      -50.67     37.23 o 
 -12   1   5      164.91      218.09     44.81 o 
 -11   1   5      294.63      255.23     47.42 o 
 -10   1   5      283.53      311.86     60.00 o 
  -9   1   5        1.24       25.29     35.96 o 
  -8   1   5      748.49      882.27     80.48 o 
  -7   1   5      440.05      434.47     54.37 o 
  -6   1   5     1329.13     1406.16     85.85 o 
  -5   1   5      444.13      441.46     48.12 o 
  -4   1   5      229.00      257.81     32.96 o 
  -3   1   5     2514.98     2739.49    115.19 o 
  -2   1   5     3379.78     3426.38    183.62 o 
  -1   1   5      538.93      624.97    101.48 o 
   0   1   5       48.84       40.94     38.02 o 
   1   1   5      919.83      855.68    103.33 o 
   2   1   5      348.38      413.05     61.80 o 
   3   1   5        0.40      -15.45     33.14 o 
   4   1   5      219.25      256.62     60.19 o 
   5   1   5      108.22       80.03     36.36 o 
   6   1   5       59.63       29.16     44.30 o 
   7   1   5     1162.23     1225.12    186.73 o 
   8   1   5      234.57      230.29     89.88 o 
   9   1   5       45.17       34.81    102.59 o 
  10   1   5      174.18       95.80    138.29 o 
 -14   2   5       34.88      107.01     60.53 o 
 -13   2   5     3295.79     3617.11    230.53 o 
 -12   2   5       40.84       69.00     49.18 o 
 -11   2   5       79.86       73.63     39.82 o 
 -10   2   5        1.73        6.50     46.56 o 
  -9   2   5       48.31       60.98     26.75 o 
  -8   2   5      585.44      616.68     79.00 o 
  -7   2   5     2629.00     2677.75    124.61 o 
  -6   2   5      539.03      725.29     58.15 o 
  -5   2   5       50.12       45.68     17.97 o 
  -4   2   5     1896.55     2074.55    105.79 o 
  -3   2   5     2369.43     2590.47    109.48 o 
  -2   2   5     1613.41     1667.59    152.73 o 
  -1   2   5      635.23      574.34     96.35 o 
   0   2   5       59.42       17.06     29.02 o 
   1   2   5      313.59      320.17     65.34 o 
   2   2   5      580.80      574.99     78.28 o 
   3   2   5       21.36        6.61     36.80 o 
   4   2   5        3.20       -2.83     52.39 o 
   5   2   5       29.19      126.49     45.16 o 
   6   2   5      176.23       74.19     43.21 o 
   7   2   5      637.39      376.29    153.74 o 
   8   2   5        1.91      -54.27     56.59 o 
   9   2   5      143.06       61.03    101.61 o 
  10   2   5       74.29       65.03     61.96 o 
 -14   3   5       59.84       56.01     47.07 o 
 -13   3   5      302.68      307.71     94.10 o 
 -12   3   5      144.38      146.97     52.79 o 
 -11   3   5       48.03       24.42     47.34 o 
 -10   3   5       17.73       17.31     33.91 o 
  -9   3   5      682.27      689.20     67.14 o 
  -8   3   5       24.19       23.54     22.09 o 
  -7   3   5      339.32      360.39     46.11 o 
  -6   3   5       52.29       43.82     19.94 o 
  -5   3   5       39.72       40.34     18.21 o 
  -4   3   5     2104.79     2438.14    129.30 o 
  -3   3   5     2869.89     3416.50    215.18 o 
  -2   3   5      540.02      478.47     72.74 o 
  -1   3   5        1.69       32.14     28.68 o 
   0   3   5      738.83      835.80    101.30 o 
   1   3   5        0.03       13.08     29.65 o 
   2   3   5     1343.12     1294.04    158.68 o 
   3   3   5      412.74      394.48     72.42 o 
   4   3   5       67.21       92.18     40.04 o 
   5   3   5      157.70      132.52     85.60 o 
   6   3   5       41.43       19.12     41.88 o 
   7   3   5     1535.85     1285.87    180.18 o 
   8   3   5      538.77      449.94    140.33 o 
   9   3   5        0.66       66.18     67.33 o 
  10   3   5      663.57      543.18    111.88 o 
 -14   4   5        1.82     -140.27    111.96 o 
 -13   4   5      139.30      258.45     85.97 o 
 -12   4   5     3613.23     3941.73    343.14 o 
 -11   4   5      799.35      764.18     69.78 o 
 -10   4   5        3.30       10.61     26.34 o 
  -9   4   5       43.08       22.21     22.83 o 
  -8   4   5       52.67       36.54     25.12 o 
  -7   4   5        3.53        7.45     27.66 o 
  -6   4   5      851.85      934.38     74.22 o 
  -5   4   5      837.42      874.27     69.00 o 
  -4   4   5      841.21      853.51     90.82 o 
  -3   4   5      147.80      161.78     42.20 o 
  -2   4   5     1172.46     1351.68    119.82 o 
  -1   4   5      666.69      689.62     88.04 o 
   0   4   5     1485.31     1469.65    133.94 o 
   1   4   5       62.78       77.35     30.25 o 
   2   4   5     1088.86     1013.96    202.62 o 
   3   4   5       56.46      118.57     44.72 o 
   4   4   5       14.97       80.59     34.23 o 
   5   4   5       26.97      122.23     81.23 o 
   6   4   5      560.28      531.20     94.52 o 
   7   4   5      213.32      143.73     90.49 o 
   8   4   5       31.36        2.69     66.06 o 
   9   4   5       88.52       54.76     81.14 o 
  10   4   5      389.21      379.10    120.99 o 
 -14   5   5       23.96       22.15     77.97 o 
 -13   5   5        4.95      -23.47     38.05 o 
 -12   5   5     1066.94     1043.34    126.59 o 
 -11   5   5       90.84      -49.07    102.52 o 
 -10   5   5        0.24      -17.20     30.53 o 
  -9   5   5       44.89        0.20     30.47 o 
  -8   5   5      107.17       95.51     26.81 o 
  -7   5   5      178.80      153.12     37.43 o 
  -6   5   5       45.58        4.66     24.79 o 
  -5   5   5       25.06       25.12     20.44 o 
  -4   5   5      139.15      189.51     33.33 o 
  -3   5   5    12019.33    12881.04    426.72 o 
  -2   5   5     1485.65     1644.44    129.49 o 
  -1   5   5      389.35      431.48     72.52 o 
   0   5   5       22.35       31.62     17.53 o 
   1   5   5     1049.59     1101.60     95.03 o 
   2   5   5      387.44      387.83     95.20 o 
   3   5   5      272.41      247.88     53.57 o 
   4   5   5      114.74      153.00     56.30 o 
   5   5   5       98.25       87.00     41.30 o 
   6   5   5        8.90      -14.74     45.13 o 
   7   5   5        9.72      -14.30     43.17 o 
   8   5   5        3.00      -62.32     82.75 o 
   9   5   5        7.60      135.35     74.78 o 
  10   5   5        2.07      -81.90     65.82 o 
 -14   6   5        3.80       78.30     69.83 o 
 -13   6   5      232.40      213.82    198.41 o 
 -12   6   5      308.66       55.62     40.89 o 
 -11   6   5      842.83      640.42    167.04 o 
 -10   6   5      234.22      161.09     69.54 o 
  -9   6   5       30.82        7.37     56.52 o 
  -8   6   5      112.93       99.16     26.05 o 
  -7   6   5      250.17      264.26     38.17 o 
  -6   6   5      262.09      265.24     41.39 o 
  -5   6   5      204.61      173.95     36.04 o 
  -4   6   5       36.21       67.64     24.34 o 
  -3   6   5     3382.96     3477.38    186.84 o 
  -2   6   5     3267.62     3799.57    200.33 o 
  -1   6   5     1935.01     1930.92    181.65 o 
   0   6   5     1964.86     2190.96    199.84 o 
   1   6   5     4922.47     4909.51    196.41 o 
   2   6   5      119.96      141.61     40.17 o 
   3   6   5     1582.71     1500.03    124.28 o 
   4   6   5      741.95      622.88     97.29 o 
   5   6   5        0.08       51.43     41.26 o 
   6   6   5      125.45       86.78     38.42 o 
   7   6   5      250.65      244.53     56.45 o 
   8   6   5      107.19      112.54     46.62 o 
   9   6   5        1.51      -16.94     59.64 o 
  10   6   5      445.37      356.97    123.12 o 
 -14   7   5      363.98      407.62    124.84 o 
 -13   7   5       79.94       93.88     66.36 o 
 -12   7   5      159.05       93.76     46.95 o 
 -11   7   5      219.66      202.42     45.20 o 
 -10   7   5      520.13      576.49     79.59 o 
  -9   7   5        6.11      -12.88    202.76 o 
  -8   7   5      557.43      563.13     64.63 o 
  -7   7   5      152.12      197.43     49.98 o 
  -6   7   5       56.83       54.80     70.66 o 
  -5   7   5      170.32      263.51     51.67 o 
  -4   7   5      277.97      286.87     41.27 o 
  -3   7   5       16.84       37.23     31.75 o 
  -2   7   5        0.31       17.55     29.06 o 
  -1   7   5      346.87      423.30     87.04 o 
   0   7   5      397.90      392.83     79.00 o 
   1   7   5        5.91       16.87     31.73 o 
   2   7   5        5.45       24.08     33.38 o 
   3   7   5       69.84       48.64     52.22 o 
   4   7   5        0.98       50.91     32.93 o 
   5   7   5     1318.34     1362.67    127.08 o 
   6   7   5      815.00      813.29    105.52 o 
   7   7   5        3.70      -40.04     37.76 o 
   8   7   5       12.92       31.04     73.58 o 
   9   7   5       26.34       48.41     56.10 o 
  10   7   5        9.78       22.67     58.72 o 
 -14   8   5      532.10      464.47    139.84 o 
 -13   8   5       18.01      -29.21    220.63 o 
 -12   8   5        1.63       92.98     56.42 o 
 -11   8   5       59.98       62.59     77.61 o 
 -10   8   5      501.23      601.56     84.96 o 
  -9   8   5     1625.43     1677.63    166.84 o 
  -8   8   5      178.04      188.46     43.48 o 
  -7   8   5      287.43      217.45     48.49 o 
  -6   8   5      969.56      972.82     89.11 o 
  -5   8   5      396.38      387.71     64.22 o 
  -4   8   5     3524.89     4077.93    250.61 o 
  -3   8   5      256.47      155.29     30.19 o 
  -2   8   5      156.27      206.51     55.98 o 
  -1   8   5      151.70      102.83     38.00 o 
   0   8   5      536.77      690.03    117.65 o 
   1   8   5      159.30      157.06     77.95 o 
   2   8   5     1314.74     1338.80    168.88 o 
   3   8   5       16.84       27.56     27.81 o 
   4   8   5      175.75      243.50     56.24 o 
   5   8   5      391.78      394.73     69.65 o 
   6   8   5     1378.45     1456.75    136.93 o 
   7   8   5        9.63       17.59     31.90 o 
   8   8   5      175.84      201.30     76.53 o 
   9   8   5        6.91       68.45     68.98 o 
  10   8   5      174.52      243.85    129.72 o 
 -14   9   5      172.94       62.17    147.13 o 
 -13   9   5      127.68       -3.20     69.67 o 
 -12   9   5      556.67      723.98    235.59 o 
 -11   9   5      133.97      126.85     49.33 o 
 -10   9   5      230.91      188.69     39.54 o 
  -9   9   5      271.26      373.76    111.68 o 
  -8   9   5       40.01       36.79     38.89 o 
  -7   9   5      399.46      415.57     59.85 o 
  -6   9   5       79.05       96.20     34.22 o 
  -5   9   5      239.50      214.40     52.22 o 
  -4   9   5        0.18      -11.89     32.65 o 
  -3   9   5        8.60      -12.73     26.57 o 
  -2   9   5     1867.70     2050.24    191.75 o 
  -1   9   5        3.06       15.85     42.33 o 
   0   9   5        0.31      -15.08     24.59 o 
   1   9   5      982.95     1054.04    122.62 o 
   2   9   5     2312.69     2443.39    226.82 o 
   3   9   5      245.97      395.35    129.96 o 
   4   9   5       52.30        9.34     43.57 o 
   5   9   5      307.77      289.63     63.52 o 
   6   9   5       70.94       22.35     35.62 o 
   7   9   5      118.84       78.11     44.08 o 
   8   9   5      187.08      176.25     94.65 o 
   9   9   5      204.67      287.80     81.45 o 
 -13  10   5     1494.50     1724.09    367.43 o 
 -12  10   5       53.59      373.43    157.30 o 
 -11  10   5      487.21      470.13     69.96 o 
 -10  10   5      255.25      253.99     82.56 o 
  -9  10   5        5.50       19.86     57.93 o 
  -8  10   5     1757.16     1685.17    108.30 o 
  -7  10   5      739.52      838.20    103.38 o 
  -6  10   5      209.20      266.80     53.67 o 
  -5  10   5      726.77      751.20     80.61 o 
  -4  10   5      154.17      169.12    122.76 o 
  -3  10   5      673.26      854.09    161.81 o 
  -2  10   5       17.62       55.07     48.00 o 
  -1  10   5     1431.30     1639.22    145.81 o 
   0  10   5       47.58      149.46     54.89 o 
   1  10   5      501.59      469.52     81.87 o 
   2  10   5     2906.82     3084.68    256.72 o 
   3  10   5      802.75      799.28    140.72 o 
   4  10   5       10.74       45.46     34.63 o 
   5  10   5        0.17       -1.80     37.46 o 
   6  10   5      374.52      294.86     62.31 o 
   7  10   5       10.32       45.66     57.32 o 
   8  10   5       30.07       30.68     36.40 o 
   9  10   5        0.30       12.74     50.61 o 
 -13  11   5       22.43     -139.75    170.23 o 
 -12  11   5      445.04      418.98    195.48 o 
 -11  11   5        2.98      -20.51    121.39 o 
 -10  11   5      306.48      409.38     75.44 o 
  -9  11   5       19.86       21.56     44.04 o 
  -8  11   5      823.10      735.04     90.13 o 
  -7  11   5     1275.67     1164.34    101.27 o 
  -6  11   5       31.59       13.46     29.73 o 
  -5  11   5     1010.62      998.66    106.80 o 
  -4  11   5       35.27       88.54     64.03 o 
  -3  11   5      804.65     1012.56    115.42 o 
  -2  11   5       77.13      111.84     50.64 o 
  -1  11   5       55.11       84.66     22.62 o 
   0  11   5       88.43       44.89     45.45 o 
   1  11   5      338.45      279.09     65.33 o 
   2  11   5       23.26        8.25     33.47 o 
   3  11   5      107.92      160.93     49.04 o 
   4  11   5       10.05       69.14     42.84 o 
   5  11   5      320.25      273.79     74.50 o 
   6  11   5      335.11      216.66     59.72 o 
   7  11   5       34.48       12.39     56.77 o 
   8  11   5        9.75       84.70     52.32 o 
   9  11   5        4.00       83.52    118.43 o 
 -13  12   5       58.77     -145.21    170.12 o 
 -12  12   5       64.22       61.53     94.12 o 
 -11  12   5        4.84      -25.80    116.83 o 
 -10  12   5      117.24      137.66     68.62 o 
  -9  12   5      301.43      364.47     84.48 o 
  -8  12   5     1313.92     1330.59     96.47 o 
  -7  12   5      118.66      198.81     85.05 o 
  -6  12   5      540.70      505.99     73.39 o 
  -5  12   5       98.45       91.89     38.63 o 
  -4  12   5      118.34       36.66     54.92 o 
  -3  12   5       23.54       31.09    151.68 o 
  -2  12   5       14.06      -50.60     41.29 o 
  -1  12   5       21.59       43.22     22.29 o 
   0  12   5      105.42      140.13     39.20 o 
   1  12   5     1622.35     1569.62    153.33 o 
   2  12   5      107.37       58.78     59.13 o 
   3  12   5        1.45       74.95     41.82 o 
   4  12   5      151.54      203.92     62.58 o 
   5  12   5      121.29       77.41     45.68 o 
   6  12   5      148.67      168.79     48.26 o 
   7  12   5        8.11       12.07     74.81 o 
   8  12   5       68.78       17.71     58.00 o 
   9  12   5      173.15      309.29    191.19 o 
 -12  13   5      678.96      323.52    172.96 o 
 -11  13   5      215.79       81.38    106.31 o 
 -10  13   5       59.54      112.59    109.38 o 
  -9  13   5     3071.59     3079.71    445.61 o 
  -8  13   5     2272.68     2115.53    125.65 o 
  -7  13   5     1052.75     1021.69     95.97 o 
  -6  13   5       33.35       16.57     41.99 o 
  -5  13   5      691.88      653.44    120.34 o 
  -4  13   5      436.37      469.19    122.06 o 
  -3  13   5     1379.50     1385.47    172.63 o 
  -2  13   5        1.38       65.59     54.74 o 
  -1  13   5       75.83       86.07     33.77 o 
   0  13   5       18.99       58.47     42.80 o 
   1  13   5      236.77      293.11     60.81 o 
   2  13   5      149.41      103.82     36.55 o 
   3  13   5       40.77       47.93     39.39 o 
   4  13   5      172.78      200.81     61.00 o 
   5  13   5      478.33      501.91     76.23 o 
   6  13   5       76.44      120.54    118.22 o 
   7  13   5       84.03      168.51     83.33 o 
   8  13   5        6.77      -32.50     38.13 o 
 -12  14   5       26.48      193.32    130.05 o 
 -11  14   5      210.77      303.42    188.32 o 
 -10  14   5       41.71       30.32     81.56 o 
  -9  14   5     1406.32     1706.70    347.15 o 
  -8  14   5      941.16      955.75     84.48 o 
  -7  14   5       44.62       18.04     58.85 o 
  -6  14   5       57.05       50.02     66.45 o 
  -5  14   5     2453.35     2455.36    228.25 o 
  -4  14   5     1037.88     1021.34    204.01 o 
  -3  14   5        0.47      -11.83     50.39 o 
  -2  14   5      291.59      210.14     56.18 o 
  -1  14   5     1298.95     1233.38    101.15 o 
   0  14   5     1990.09     2092.96    150.51 o 
   1  14   5      821.99      699.70    327.83 o 
   2  14   5       59.71       61.88     67.09 o 
   3  14   5      124.85      179.11     59.12 o 
   4  14   5       41.70       55.96     45.34 o 
   5  14   5        0.97       -8.78     50.61 o 
   6  14   5       54.60      100.88     80.47 o 
   7  14   5      161.75      275.35    171.65 o 
   8  14   5       61.46       67.45    105.81 o 
 -12  15   5      209.76      256.80    114.69 o 
 -11  15   5      412.72      558.55    179.87 o 
 -10  15   5      143.95      287.61    189.27 o 
  -9  15   5       84.91      144.92    149.81 o 
  -8  15   5      130.95      181.35     48.42 o 
  -7  15   5      627.70      571.49     78.30 o 
  -6  15   5      493.44      366.92    104.14 o 
  -5  15   5        4.32       -4.64     47.64 o 
  -4  15   5       13.00       -5.62    101.65 o 
  -3  15   5      789.97      627.86    117.71 o 
  -2  15   5       76.17      167.18     69.89 o 
  -1  15   5       17.40      115.95     49.63 o 
   0  15   5       56.36      118.43     49.89 o 
   1  15   5        0.03      139.46     84.64 o 
   2  15   5        0.36       42.46     71.25 o 
   3  15   5      508.08      639.65    129.95 o 
   4  15   5       37.29       62.30    106.10 o 
   5  15   5        0.00      107.99     50.88 o 
   6  15   5      146.49      151.19     95.85 o 
   7  15   5      242.13      329.98    100.08 o 
   8  15   5       23.39     -123.57    150.32 o 
 -11  16   5       91.16      -15.51     66.35 o 
 -10  16   5        0.01       68.92     84.76 o 
  -9  16   5       21.20      248.83    159.87 o 
  -8  16   5       48.02      109.59    100.30 o 
  -7  16   5      105.45      104.92     39.23 o 
  -6  16   5      131.95      -41.71    182.10 o 
  -5  16   5      234.00      190.91     75.79 o 
  -4  16   5      802.17      667.59    126.18 o 
  -3  16   5      579.26      481.33    107.61 o 
  -2  16   5     2884.98     2903.16    263.64 o 
  -1  16   5     1976.70     2026.48    226.08 o 
   0  16   5     2945.67     2780.58    186.08 o 
   1  16   5     2238.36     2314.06    175.33 o 
   2  16   5       49.39       40.65     50.74 o 
   3  16   5      103.88      106.41     59.53 o 
   4  16   5      112.96      257.81     98.71 o 
   5  16   5        0.55       40.61     49.40 o 
   6  16   5        7.61      115.71    127.11 o 
   7  16   5        2.70       63.97    104.87 o 
 -11  17   5       26.10      121.06    122.70 o 
 -10  17   5      158.85      161.25    109.95 o 
  -9  17   5       86.65      152.23    163.68 o 
  -8  17   5        9.67      112.06     78.36 o 
  -7  17   5        1.03       10.70     61.51 o 
  -6  17   5      322.98      312.18    204.77 o 
  -5  17   5        0.56      -56.73    122.56 o 
  -4  17   5      561.71      418.00     80.48 o 
  -3  17   5     1770.49     1739.01    215.17 o 
  -2  17   5       11.41       46.21    108.29 o 
  -1  17   5      241.85      156.49    236.36 o 
   0  17   5      159.00      137.14     44.77 o 
   1  17   5     1998.84     1758.53    185.03 o 
   2  17   5      119.19      212.01     84.96 o 
   3  17   5      222.78      222.21     76.94 o 
   4  17   5        4.41       76.09     61.89 o 
   5  17   5      118.67       96.66     66.17 o 
   6  17   5       17.23      -39.75     90.54 o 
   7  17   5      242.04      238.79    181.99 o 
 -10  18   5        0.00      141.75    174.69 o 
  -9  18   5        5.56      -17.71     94.57 o 
  -8  18   5       92.71      120.01    139.28 o 
  -7  18   5       91.04       83.28     49.99 o 
  -6  18   5      134.58      430.26    210.23 o 
  -5  18   5       98.23      155.15     65.07 o 
  -4  18   5       11.65      -61.32     58.60 o 
  -3  18   5      803.51      778.57    180.00 o 
  -2  18   5      347.75      157.52    100.92 o 
  -1  18   5       12.23      -47.01     81.41 o 
   0  18   5      515.07      250.80    104.18 o 
   1  18   5      235.59      101.64     50.93 o 
   2  18   5      498.67      549.23    120.15 o 
   3  18   5      242.42      186.35     99.72 o 
   4  18   5      200.70      156.73     56.33 o 
   5  18   5      383.40      520.56    255.02 o 
   6  18   5       51.20       38.53    116.07 o 
  -9  19   5       33.16       33.53     73.80 o 
  -8  19   5      161.53      408.05    202.32 o 
  -7  19   5      150.45      141.66     92.57 o 
  -6  19   5      108.95      189.25    185.75 o 
  -5  19   5       57.18      183.00    159.43 o 
  -4  19   5      186.22      302.11     97.42 o 
  -3  19   5        4.60       31.23    170.46 o 
  -2  19   5       15.65     -105.60    194.58 o 
  -1  19   5        0.00       33.85    101.41 o 
   0  19   5      436.61      304.31     79.11 o 
   1  19   5     1909.74     1944.71    228.77 o 
   2  19   5      233.34       97.75     78.12 o 
   3  19   5      523.40      611.25    130.60 o 
   4  19   5      113.73      140.02     54.94 o 
   5  19   5       61.84       34.37    118.07 o 
  -9  20   5        7.93      -77.31    109.82 o 
  -8  20   5      165.48      306.16    130.77 o 
  -7  20   5      302.91      559.35    223.93 o 
  -6  20   5        1.84      173.06    121.80 o 
  -5  20   5      125.31      231.74    161.19 o 
  -4  20   5       18.57      128.79    111.96 o 
  -3  20   5       88.60       75.77     81.59 o 
  -2  20   5       57.70       18.83     65.74 o 
  -1  20   5      121.55       89.60     70.46 o 
   0  20   5      932.99      871.04    159.89 o 
   1  20   5        4.23      -76.81     73.61 o 
   2  20   5       21.65      -27.77     99.91 o 
   3  20   5      760.09      795.99    148.67 o 
   4  20   5       24.17     -131.61    125.65 o 
   5  20   5       87.32      180.55    218.99 o 
  -8  21   5      151.44      259.62    149.63 o 
  -7  21   5        4.92      -24.92     88.34 o 
  -6  21   5        0.01       49.97     69.08 o 
  -5  21   5       11.29      239.57    152.55 o 
  -4  21   5        1.88       62.14     92.49 o 
  -3  21   5       21.80       86.91     86.76 o 
  -2  21   5       46.76       63.07     56.24 o 
  -1  21   5        0.00       64.56     51.43 o 
   0  21   5      146.45      173.75    130.88 o 
   1  21   5        0.24       30.21     56.20 o 
   2  21   5        4.10      -27.53     61.54 o 
   3  21   5       16.85      -23.43    108.67 o 
   4  21   5      119.02      218.09    107.65 o 
  -7  22   5       85.52      371.05    206.91 o 
  -6  22   5        0.32       49.54    112.57 o 
  -5  22   5       87.87      241.51    128.09 o 
  -4  22   5        0.54       32.25    104.98 o 
  -3  22   5       29.03      104.92     62.93 o 
  -2  22   5        2.40        6.09     44.57 o 
  -1  22   5      121.68      139.52    143.91 o 
   0  22   5       61.01       81.93     55.52 o 
   1  22   5       10.53       84.86     95.90 o 
   2  22   5      184.11      223.85    136.12 o 
   3  22   5        0.38      -24.13    129.10 o 
  -5  23   5        5.28        0.00    101.47 o 
  -4  23   5       42.15       -7.58     99.91 o 
  -3  23   5        3.86       -3.70     62.75 o 
  -2  23   5        0.13       82.20     83.04 o 
  -1  23   5      197.64      332.81    127.47 o 
   0  23   5       20.43       -0.81     57.54 o 
   1  23   5        0.30       78.05    101.88 o 
  -3  24   5      179.06      167.24     88.74 o 
  -2  24   5      392.64      507.45    143.31 o 
  -1  24   5       84.30       61.92    142.66 o 
 -14   0   6     2114.25     2394.42    369.74 o 
 -13   0   6     3242.89     3767.85    331.40 o 
 -12   0   6     1555.21     1738.45    166.06 o 
 -11   0   6     2018.22     2121.24    178.63 o 
 -10   0   6      143.81      222.43     68.15 o 
  -9   0   6      375.02      420.43    131.24 o 
  -8   0   6      496.34      541.21     97.88 o 
  -7   0   6       79.99       33.44     34.87 o 
  -6   0   6      220.81      174.38     38.97 o 
  -5   0   6     2400.48     2452.53    160.14 o 
  -4   0   6     4639.32     4713.17    214.02 o 
  -3   0   6       37.44       52.81     47.00 o 
  -2   0   6      579.35      587.64    145.92 o 
  -1   0   6     1852.90     1619.75    246.33 o 
   0   0   6     2110.22     2354.28    307.17 o 
   1   0   6     2612.68     2649.38    241.40 o 
   2   0   6      353.89      354.72     75.22 o 
   3   0   6      308.15      238.37     72.03 o 
   4   0   6       66.09       81.37    120.24 o 
   5   0   6      263.36      167.08     96.38 o 
   6   0   6      413.89      598.98    221.46 o 
   7   0   6      294.79      336.47    159.26 o 
   8   0   6        3.48       19.32     72.92 o 
   9   0   6       30.39      -27.69     96.46 o 
 -14   1   6      120.46      164.54     62.66 o 
 -13   1   6      223.16      373.27     84.22 o 
 -12   1   6       36.34       27.59     46.50 o 
 -11   1   6     1851.19     2032.29    123.07 o 
 -10   1   6     2477.17     2544.42    163.99 o 
  -9   1   6      218.29      268.43     73.68 o 
  -8   1   6       63.91       41.72     24.09 o 
  -7   1   6      476.86      539.69     65.32 o 
  -6   1   6        0.18       27.44     17.09 o 
  -5   1   6       37.43       58.13     19.69 o 
  -4   1   6     1474.34     1549.55     86.90 o 
  -3   1   6      499.06      631.52     73.88 o 
  -2   1   6       67.39       33.65     25.38 o 
  -1   1   6      479.67      466.11     94.64 o 
   0   1   6       14.62        1.46     31.98 o 
   1   1   6       83.28       73.47     35.03 o 
   2   1   6      121.87      164.83     44.70 o 
   3   1   6        0.94      -23.64     37.99 o 
   4   1   6        5.53       -0.93     35.31 o 
   5   1   6       50.15       33.99     38.36 o 
   6   1   6      161.05      223.54    127.90 o 
   7   1   6      623.94      767.36    165.84 o 
   8   1   6      173.73      149.80     83.55 o 
   9   1   6      547.35      535.63    140.16 o 
 -14   2   6       24.95       61.99     58.80 o 
 -13   2   6     2085.85     2436.37    208.57 o 
 -12   2   6      772.25      677.10     82.53 o 
 -11   2   6       34.50      -23.06     45.81 o 
 -10   2   6      101.07       70.99     42.78 o 
  -9   2   6      497.80      531.47     73.22 o 
  -8   2   6        0.10       40.20     23.31 o 
  -7   2   6      170.13      158.28     30.95 o 
  -6   2   6     1150.17     1100.74     84.32 o 
  -5   2   6     1461.03     1585.52    102.61 o 
  -4   2   6      873.33      899.18     71.17 o 
  -3   2   6     1033.65     1020.50     74.60 o 
  -2   2   6     1174.04     1104.68    141.48 o 
  -1   2   6     1781.30     1735.91    184.61 o 
   0   2   6      128.67      114.70     46.23 o 
   1   2   6       11.55       42.40     44.55 o 
   2   2   6        4.24       19.28     39.43 o 
   3   2   6      255.76      210.15     43.69 o 
   4   2   6       26.60       48.84     37.60 o 
   5   2   6        8.45       -1.84     66.55 o 
   6   2   6       33.29      159.75     77.07 o 
   7   2   6        0.02       81.07     64.46 o 
   8   2   6       43.97       17.57     57.56 o 
   9   2   6        8.88       66.99     61.75 o 
 -14   3   6      658.80      693.85    112.87 o 
 -13   3   6        1.80       -1.34     55.79 o 
 -12   3   6       41.07      -37.48     59.45 o 
 -11   3   6      394.60      355.10     44.10 o 
 -10   3   6     1880.83     1825.93    138.27 o 
  -9   3   6     2861.25     3046.40    172.35 o 
  -8   3   6       28.96       13.36     31.15 o 
  -7   3   6       90.18      115.32     43.33 o 
  -6   3   6      337.03      384.31     52.64 o 
  -5   3   6     2766.85     2857.28    138.70 o 
  -4   3   6     1588.88     1646.05    137.04 o 
  -3   3   6      348.51      277.79     44.98 o 
  -2   3   6       88.56      129.95     32.51 o 
  -1   3   6      571.47      616.22     93.23 o 
   0   3   6     1540.30     1506.97    144.24 o 
   1   3   6      185.54      190.97     58.31 o 
   2   3   6      147.28      153.41     64.80 o 
   3   3   6      279.25      337.77     83.45 o 
   4   3   6       80.89       63.43     41.01 o 
   5   3   6      379.50      370.46    111.20 o 
   6   3   6        7.34      207.74     85.42 o 
   7   3   6       38.84       38.72     48.96 o 
   8   3   6        6.63       78.28     72.22 o 
   9   3   6     1125.16     1427.62    231.85 o 
 -14   4   6      349.52      207.92    101.07 o 
 -13   4   6     1297.78     1276.89    211.82 o 
 -12   4   6       62.65      175.08     86.58 o 
 -11   4   6       93.68       39.78     44.51 o 
 -10   4   6      389.08      359.96     59.47 o 
  -9   4   6      385.50      393.31     67.66 o 
  -8   4   6      360.96      429.70     54.62 o 
  -7   4   6      186.62      224.60     39.91 o 
  -6   4   6        1.80        6.06     26.99 o 
  -5   4   6        0.06       -8.22     24.28 o 
  -4   4   6        2.08      -15.23     29.80 o 
  -3   4   6      378.87      399.76     81.15 o 
  -2   4   6      451.20      403.32     68.72 o 
  -1   4   6      398.32      463.37     80.13 o 
   0   4   6     3981.02     4115.90    242.43 o 
   1   4   6     1448.18     1488.63    131.93 o 
   2   4   6      104.04       74.75     42.87 o 
   3   4   6       94.04      101.62     52.57 o 
   4   4   6      529.05      543.52    126.25 o 
   5   4   6      171.46      170.72     79.35 o 
   6   4   6      110.57       67.06     52.07 o 
   7   4   6        3.85       55.35     85.15 o 
   8   4   6       25.69       13.21     53.89 o 
   9   4   6       64.92       53.34     85.64 o 
 -14   5   6       26.38      -33.19     61.15 o 
 -13   5   6      199.15      414.97    126.86 o 
 -12   5   6       24.90      203.43     91.80 o 
 -11   5   6      130.43      126.85     84.30 o 
 -10   5   6       62.43      -20.88     66.76 o 
  -9   5   6     2752.76     2852.62    208.19 o 
  -8   5   6     1452.73     1476.96    105.31 o 
  -7   5   6       11.25        8.70     31.66 o 
  -6   5   6       51.65       46.43     21.75 o 
  -5   5   6      129.79       96.76     34.36 o 
  -4   5   6       10.01       39.76     36.51 o 
  -3   5   6     1692.35     1865.11    151.09 o 
  -2   5   6      523.18      507.17     82.35 o 
  -1   5   6       21.03       76.23     41.02 o 
   0   5   6      384.88      300.28     64.60 o 
   1   5   6        0.13       -3.25     24.00 o 
   2   5   6       90.17       66.74     35.56 o 
   3   5   6      613.38      711.35    128.29 o 
   4   5   6      622.10      590.22    120.43 o 
   5   5   6       71.11       80.66     59.88 o 
   6   5   6        3.05      -50.49     94.03 o 
   7   5   6       36.09       -6.85     53.10 o 
   8   5   6       38.54       68.73     55.49 o 
   9   5   6       44.69       14.72     51.67 o 
 -14   6   6      587.67      650.10    162.07 o 
 -13   6   6      760.65      851.42    188.66 o 
 -12   6   6      409.62      324.51    164.03 o 
 -11   6   6      110.07       75.97     74.72 o 
 -10   6   6        7.36       48.89     42.60 o 
  -9   6   6     1707.91     1682.45    133.54 o 
  -8   6   6     1194.91     1106.52     97.27 o 
  -7   6   6      195.46      226.64     41.60 o 
  -6   6   6        6.33       99.23     36.20 o 
  -5   6   6      180.31      287.94     62.44 o 
  -4   6   6        2.30       28.58     36.22 o 
  -3   6   6      305.06      332.32     65.85 o 
  -2   6   6        8.51       18.41     26.09 o 
  -1   6   6       20.34       42.66     25.10 o 
   0   6   6     3043.57     2993.01    207.70 o 
   1   6   6      160.10      123.93     32.49 o 
   2   6   6        1.75       11.65     40.80 o 
   3   6   6       24.69      -17.72     43.00 o 
   4   6   6        1.48       -1.46     67.62 o 
   5   6   6       51.29       11.41     58.96 o 
   6   6   6       16.37      118.04     59.03 o 
   7   6   6        1.49       39.18    132.49 o 
   8   6   6       90.83       27.42     60.15 o 
   9   6   6      295.04      205.03    105.02 o 
 -14   7   6       37.26      -25.66    117.04 o 
 -13   7   6        0.14       -7.90     97.92 o 
 -12   7   6      208.38      119.80     65.18 o 
 -11   7   6      728.33      747.20     95.75 o 
 -10   7   6        9.48       10.93     68.38 o 
  -9   7   6      478.89      611.74     78.26 o 
  -8   7   6      474.42      527.00     79.14 o 
  -7   7   6      245.76      232.70     72.85 o 
  -6   7   6      157.45      128.40     26.00 o 
  -5   7   6        9.21       44.78     25.56 o 
  -4   7   6      126.44       99.22     37.01 o 
  -3   7   6       69.19      108.53     44.54 o 
  -2   7   6      968.51     1018.88    117.36 o 
  -1   7   6     1106.34     1267.98    133.67 o 
   0   7   6     1830.02     1780.75    161.97 o 
   1   7   6      562.95      505.87    110.40 o 
   2   7   6      109.04      104.26     35.20 o 
   3   7   6      289.25      293.57     76.43 o 
   4   7   6       75.20      141.01     51.36 o 
   5   7   6       24.16       15.76     37.52 o 
   6   7   6      218.84      273.31     82.84 o 
   7   7   6      102.92       79.75     61.03 o 
   8   7   6       57.41       43.69     53.19 o 
   9   7   6      643.64      639.43    140.97 o 
 -14   8   6       60.04       57.46     61.17 o 
 -13   8   6      296.15      209.28    168.47 o 
 -12   8   6      365.59      201.35    137.03 o 
 -11   8   6      890.03      245.68    351.94 o 
 -10   8   6       35.63      -29.16     64.69 o 
  -9   8   6       94.49       31.82     51.89 o 
  -8   8   6      281.90      236.89     64.33 o 
  -7   8   6      237.15      270.06     75.30 o 
  -6   8   6      508.81      589.92     68.49 o 
  -5   8   6      234.48      237.38     42.54 o 
  -4   8   6        3.77      -20.52     33.80 o 
  -3   8   6       86.48       60.87     44.68 o 
  -2   8   6      212.43      213.02     46.30 o 
  -1   8   6        0.04       26.73     33.30 o 
   0   8   6      109.31      168.55     55.31 o 
   1   8   6      844.41      886.48    137.76 o 
   2   8   6       42.80       14.43     42.70 o 
   3   8   6      120.56      271.57     60.49 o 
   4   8   6      221.82      216.63     53.81 o 
   5   8   6      222.28      233.27     57.78 o 
   6   8   6        6.78       19.73     37.56 o 
   7   8   6        0.02       44.64     70.42 o 
   8   8   6      279.40      229.29     79.91 o 
   9   8   6       39.50       37.10     62.79 o 
 -13   9   6      223.24      179.39    164.71 o 
 -12   9   6        0.80       22.48     62.09 o 
 -11   9   6      839.82      682.65     95.99 o 
 -10   9   6      276.85      125.15     71.58 o 
  -9   9   6      351.70      307.82     44.61 o 
  -8   9   6      451.02      433.86     57.72 o 
  -7   9   6       21.44       45.24     28.22 o 
  -6   9   6     1739.74     1678.75    117.04 o 
  -5   9   6      953.73      926.93     83.04 o 
  -4   9   6     1369.55     1063.85    123.19 o 
  -3   9   6      372.61      447.13     69.72 o 
  -2   9   6       97.16       29.41     54.59 o 
  -1   9   6     1229.63     1248.22    139.31 o 
   0   9   6      631.48      650.71    121.59 o 
   1   9   6       76.23       73.56     57.27 o 
   2   9   6      763.02      872.58    123.66 o 
   3   9   6        1.55      -10.63     58.30 o 
   4   9   6      190.57      260.07     58.44 o 
   5   9   6     1080.42     1136.45    123.41 o 
   6   9   6       98.99       81.53     74.39 o 
   7   9   6       15.23       88.46     46.07 o 
   8   9   6       20.49       20.83     59.37 o 
 -13  10   6      834.63      632.58    177.07 o 
 -12  10   6      159.13      123.49    310.92 o 
 -11  10   6      113.22       70.66    148.76 o 
 -10  10   6        8.27       54.64     43.36 o 
  -9  10   6        6.92        5.31     40.68 o 
  -8  10   6      147.49      136.89     41.94 o 
  -7  10   6       17.01       75.55     40.16 o 
  -6  10   6      132.69      106.18     42.33 o 
  -5  10   6       68.42       69.08     51.45 o 
  -4  10   6      382.77      317.84     77.52 o 
  -3  10   6       96.48       72.53    102.39 o 
  -2  10   6       78.02       23.16     78.17 o 
  -1  10   6      150.31      158.75     49.09 o 
   0  10   6       45.95       58.80     47.67 o 
   1  10   6      556.75      600.13    100.09 o 
   2  10   6       19.95      119.57     70.98 o 
   3  10   6      100.77      179.89     89.97 o 
   4  10   6      216.20      107.94     51.96 o 
   5  10   6      242.18      237.94     52.88 o 
   6  10   6      160.98      137.87     85.79 o 
   7  10   6        9.56      -34.29     47.54 o 
   8  10   6       34.10      115.03     64.97 o 
 -13  11   6       15.16       -1.78    179.39 o 
 -12  11   6      178.16       81.99    217.22 o 
 -11  11   6      653.66      692.30    218.35 o 
 -10  11   6     1525.45     1604.63    208.13 o 
  -9  11   6       14.09       30.39     20.84 o 
  -8  11   6       42.63      -16.47     46.68 o 
  -7  11   6       80.44       18.75     45.82 o 
  -6  11   6      403.93      315.21    133.72 o 
  -5  11   6     3979.94     4134.88    237.03 o 
  -4  11   6     1349.04     1426.06    144.93 o 
  -3  11   6      902.89      987.93    121.40 o 
  -2  11   6       34.12       48.89     51.62 o 
  -1  11   6       58.20       29.52     51.05 o 
   0  11   6        1.00       12.41     66.81 o 
   1  11   6       66.26       22.22     77.47 o 
   2  11   6       70.85       51.65     93.44 o 
   3  11   6       12.16       35.34     44.18 o 
   4  11   6        0.00       26.71     65.14 o 
   5  11   6      658.71      690.39    121.34 o 
   6  11   6      194.23      254.33    100.08 o 
   7  11   6      300.46      334.67    102.80 o 
   8  11   6        3.31       67.90     69.04 o 
 -13  12   6      168.06       79.42    107.80 o 
 -12  12   6        3.88      -91.66     84.43 o 
 -11  12   6      100.92       36.04     65.89 o 
 -10  12   6       12.56       30.05    149.10 o 
  -9  12   6     2730.79     2505.72    168.67 o 
  -8  12   6      418.13      394.68     69.83 o 
  -7  12   6       26.36        1.67     25.83 o 
  -6  12   6     2758.88     2851.26    194.84 o 
  -5  12   6     3205.19     3184.09    212.53 o 
  -4  12   6      581.93      662.54    188.02 o 
  -3  12   6        0.01       74.39    175.27 o 
  -2  12   6        1.55       -6.88     73.34 o 
  -1  12   6       67.65      100.90     71.10 o 
   0  12   6       13.83       78.37    118.99 o 
   1  12   6       57.23       54.38     55.80 o 
   2  12   6      190.90      137.01     78.35 o 
   3  12   6      262.87      334.94     97.59 o 
   4  12   6        6.81       64.76     55.03 o 
   5  12   6        5.86        4.75     71.88 o 
   6  12   6        9.87       43.83    124.66 o 
   7  12   6       71.48       17.44     48.79 o 
   8  12   6        0.49      -24.26     32.67 o 
 -12  13   6       34.40      193.29    165.91 o 
 -11  13   6        0.13       26.29     93.70 o 
 -10  13   6        1.70       53.94    134.50 o 
  -9  13   6       72.32      -13.42    192.48 o 
  -8  13   6        0.05      -19.80     22.53 o 
  -7  13   6        1.40       26.99     25.04 o 
  -6  13   6     1928.29     2104.54    171.72 o 
  -5  13   6     1519.88     1393.87    140.26 o 
  -4  13   6        0.01       67.67    101.82 o 
  -3  13   6       76.64      167.81     78.41 o 
  -2  13   6      357.91      642.22    200.83 o 
  -1  13   6      151.57      220.54    158.05 o 
   0  13   6      499.00      515.32    101.59 o 
   1  13   6       29.69       90.18     64.11 o 
   2  13   6      185.04      151.62     81.42 o 
   3  13   6      564.82      634.65    145.98 o 
   4  13   6      448.66      553.37    146.76 o 
   5  13   6       21.81      111.32     69.57 o 
   6  13   6      111.54      154.94     84.35 o 
   7  13   6       41.11       50.71     80.76 o 
 -12  14   6        0.12      236.31    127.66 o 
 -11  14   6        1.23      113.15    136.28 o 
 -10  14   6      104.96       96.70    115.19 o 
  -9  14   6      762.57      498.81    199.59 o 
  -8  14   6      622.93      539.62     67.30 o 
  -7  14   6      191.58      163.74     71.26 o 
  -6  14   6     1579.40     1467.77    143.87 o 
  -5  14   6       16.45       -8.89     32.57 o 
  -4  14   6      212.73      144.17     65.27 o 
  -3  14   6        6.41       98.10     76.64 o 
  -2  14   6      544.52      719.76    207.39 o 
  -1  14   6     1076.73     1411.04    264.64 o 
   0  14   6     2413.29     2629.38    201.84 o 
   1  14   6      143.33      118.67     61.95 o 
   2  14   6        0.65       43.67     35.04 o 
   3  14   6       34.67      101.59     67.10 o 
   4  14   6       36.01       41.92     35.51 o 
   5  14   6        2.43      -18.19     58.40 o 
   6  14   6      261.94      339.97    130.24 o 
   7  14   6       83.53      111.63    145.99 o 
 -11  15   6        6.24      339.59    195.45 o 
 -10  15   6        8.16       11.99     85.95 o 
  -9  15   6      120.93      596.36    231.72 o 
  -8  15   6     1061.99     1020.10    139.06 o 
  -7  15   6        0.81       34.32     65.79 o 
  -6  15   6        9.33      -16.41     28.09 o 
  -5  15   6       38.85       -4.90     45.49 o 
  -4  15   6      234.85      251.97     86.97 o 
  -3  15   6      339.33      376.83    169.21 o 
  -2  15   6     2881.13     2128.97    535.45 o 
  -1  15   6     1285.82     1285.80    186.59 o 
   0  15   6      282.17      360.21    201.91 o 
   1  15   6     1839.49     2085.20    233.46 o 
   2  15   6      985.91     1126.48    141.16 o 
   3  15   6     1306.22     1425.39    158.78 o 
   4  15   6      970.25     1168.82    174.69 o 
   5  15   6      113.71       36.71     61.34 o 
   6  15   6        0.13       19.91     53.75 o 
 -11  16   6       48.72       60.88    101.46 o 
 -10  16   6       16.20      141.27    135.24 o 
  -9  16   6       42.77      375.18    228.58 o 
  -8  16   6      583.45      623.22    107.08 o 
  -7  16   6       69.47       50.55    217.06 o 
  -6  16   6       85.37       12.12     28.55 o 
  -5  16   6      119.09      115.35     63.68 o 
  -4  16   6       52.22       39.22     38.38 o 
  -3  16   6      864.03      845.19    217.09 o 
  -2  16   6      824.27      698.48     92.84 o 
  -1  16   6      533.39      510.20    101.06 o 
   0  16   6      790.15      889.43    160.35 o 
   1  16   6       55.63      169.83     82.26 o 
   2  16   6       53.21      137.52     84.93 o 
   3  16   6      233.82      373.33    108.91 o 
   4  16   6      447.55      562.27    135.35 o 
   5  16   6       25.05       33.88     52.04 o 
   6  16   6       31.74      -11.52     85.41 o 
 -10  17   6      129.01      506.30    207.18 o 
  -9  17   6      117.94      129.02     89.08 o 
  -8  17   6        0.15      -32.62     58.12 o 
  -7  17   6        8.47       -2.65    216.79 o 
  -6  17   6        4.30       -2.13     32.04 o 
  -5  17   6        0.18       27.12     69.80 o 
  -4  17   6       51.33      -62.44    109.11 o 
  -3  17   6      289.80       72.52     99.90 o 
  -2  17   6      116.88       97.25     39.75 o 
  -1  17   6      525.70      533.91    130.72 o 
   0  17   6        0.35       97.19     58.04 o 
   1  17   6       58.30      142.51     74.04 o 
   2  17   6      100.46      189.44     84.70 o 
   3  17   6      907.28      846.04    163.35 o 
   4  17   6        2.00      110.70     57.61 o 
   5  17   6       25.28      129.95    119.87 o 
 -10  18   6       45.68       -4.36     87.82 o 
  -9  18   6       12.17      -50.68     96.61 o 
  -8  18   6        0.57     -100.51    102.96 o 
  -7  18   6       81.14      111.74     54.25 o 
  -6  18   6      157.01      164.08     71.26 o 
  -5  18   6       14.15     -239.44    159.63 o 
  -4  18   6       23.24       56.28     99.10 o 
  -3  18   6       87.90       63.51     46.94 o 
  -2  18   6      297.20      242.76     98.89 o 
  -1  18   6        3.13       32.25    172.79 o 
   0  18   6      569.41      624.59    138.09 o 
   1  18   6      133.84      239.02     90.94 o 
   2  18   6       10.06       15.62     74.28 o 
   3  18   6      113.40       58.63     38.17 o 
   4  18   6     1700.74     1727.00    224.03 o 
   5  18   6       57.98      148.47    145.21 o 
  -9  19   6        3.60       95.54    131.13 o 
  -8  19   6       52.50      140.66    115.01 o 
  -7  19   6       19.63       87.19    106.77 o 
  -6  19   6       10.33     -128.38    149.31 o 
  -5  19   6      376.10      164.66    106.74 o 
  -4  19   6       64.74      -75.17    110.80 o 
  -3  19   6       43.57      220.27    101.48 o 
  -2  19   6       40.49       11.01    147.98 o 
  -1  19   6       57.04     -100.57     76.15 o 
   0  19   6      260.54      117.76     70.21 o 
   1  19   6      153.02       84.65     67.43 o 
   2  19   6       71.89       74.38     53.89 o 
   3  19   6      499.45      452.79    120.48 o 
   4  19   6       18.16       17.53     84.56 o 
  -8  20   6        7.02      -66.42    103.20 o 
  -7  20   6      216.05      361.99    175.36 o 
  -6  20   6       34.56      297.80    177.00 o 
  -5  20   6      512.10      486.69    190.98 o 
  -4  20   6      208.00       50.56    108.61 o 
  -3  20   6       82.25      -22.73    112.80 o 
  -2  20   6       87.30      -19.93    129.66 o 
  -1  20   6      144.18       84.72    145.59 o 
   0  20   6        0.46       -9.18     45.49 o 
   1  20   6      173.44      227.91     85.51 o 
   2  20   6        3.75      -30.68     62.81 o 
   3  20   6        9.35      -73.85     65.07 o 
  -7  21   6        2.72      102.48    134.61 o 
  -6  21   6        0.02      -40.76     52.88 o 
  -5  21   6        5.90      152.14    155.59 o 
  -4  21   6      264.72      560.11    186.80 o 
  -3  21   6        0.98     -204.42    147.59 o 
  -2  21   6      105.22      150.81     75.09 o 
  -1  21   6        2.18      -21.84     95.89 o 
   0  21   6       29.87       23.20     72.42 o 
   1  21   6       26.27       19.30     41.57 o 
   2  21   6        0.02       50.89     61.56 o 
  -6  22   6       38.87      195.88    138.94 o 
  -5  22   6       68.91       62.25     94.94 o 
  -4  22   6        1.81      -74.20    102.68 o 
  -3  22   6       11.64      140.23    152.84 o 
  -2  22   6        1.65       59.84     59.35 o 
  -1  22   6      104.87       -9.63     56.45 o 
   0  22   6       30.98       -1.83     76.02 o 
   1  22   6       21.61        3.83     49.68 o 
  -3  23   6       17.16      123.23    132.03 o 
  -2  23   6        5.83       83.92     90.80 o 
 -14   1   7       58.29       61.52     65.59 o 
 -13   1   7      279.25      234.60    131.56 o 
 -12   1   7       66.95       93.98     37.48 o 
 -11   1   7     2535.27     2592.12    168.41 o 
 -10   1   7     5243.40     5626.77    243.49 o 
  -9   1   7     1965.09     2067.40    141.03 o 
  -8   1   7     1246.81     1206.45    105.91 o 
  -7   1   7       11.04       43.81     31.51 o 
  -6   1   7      116.52       94.80     34.00 o 
  -5   1   7        0.28       16.36     20.94 o 
  -4   1   7      236.29      231.51     43.45 o 
  -3   1   7       82.87       81.93     39.69 o 
  -2   1   7     2790.03     2787.23    276.42 o 
  -1   1   7     4093.77     4088.86    301.15 o 
   0   1   7      150.69      218.80     72.76 o 
   1   1   7     1115.92     1093.19    164.01 o 
   2   1   7       17.81       50.57     48.34 o 
   3   1   7      362.53      349.34    103.46 o 
   4   1   7      213.56       71.98     46.63 o 
   5   1   7       33.36        1.40     74.41 o 
   6   1   7       15.63       50.01     77.45 o 
   7   1   7        2.31      -29.94    114.56 o 
   8   1   7       36.14      -40.48     44.87 o 
 -14   2   7       47.50      204.77     76.16 o 
 -13   2   7       48.46       38.07     49.54 o 
 -12   2   7      153.85      173.21     55.32 o 
 -11   2   7      494.03      481.28     74.04 o 
 -10   2   7      136.43      168.27     43.47 o 
  -9   2   7       30.55       13.14     28.52 o 
  -8   2   7      828.19      770.58     76.24 o 
  -7   2   7     2970.99     2943.94    149.36 o 
  -6   2   7      712.29      747.17     77.97 o 
  -5   2   7       15.63       22.11     29.24 o 
  -4   2   7      686.14      673.65     64.80 o 
  -3   2   7        9.11       28.93     30.25 o 
  -2   2   7     2042.79     2296.67    218.74 o 
  -1   2   7      749.10      850.12    116.17 o 
   0   2   7      176.94      129.46     47.27 o 
   1   2   7       24.02       10.68     38.13 o 
   2   2   7       83.04      182.09     84.35 o 
   3   2   7      146.87      253.10     90.66 o 
   4   2   7      718.24      774.61    154.16 o 
   5   2   7      139.79      226.28     78.77 o 
   6   2   7      126.95       74.80     50.53 o 
   7   2   7        0.90        1.76     50.05 o 
   8   2   7       61.79       18.00    110.88 o 
 -14   3   7       78.95      235.50     79.02 o 
 -13   3   7       57.29      -32.03    116.11 o 
 -12   3   7      180.71      194.87     79.18 o 
 -11   3   7     1341.82     1410.17    124.83 o 
 -10   3   7     1054.15     1214.16    117.38 o 
  -9   3   7      108.63      159.80     40.20 o 
  -8   3   7        3.76       -2.27     24.21 o 
  -7   3   7       19.92       16.59     23.35 o 
  -6   3   7     1018.84     1074.82     92.72 o 
  -5   3   7     1152.06     1165.01    108.67 o 
  -4   3   7       41.00       31.75     37.01 o 
  -3   3   7      236.19      197.76     35.98 o 
  -2   3   7      293.73      253.34     81.70 o 
  -1   3   7      132.42       91.13     68.20 o 
   0   3   7      519.99      585.54     97.66 o 
   1   3   7       85.73       63.37     46.07 o 
   2   3   7        3.06       31.00     47.69 o 
   3   3   7       85.17       52.19     46.05 o 
   4   3   7      135.74      297.16    108.93 o 
   5   3   7        5.44      -19.60     66.90 o 
   6   3   7      144.13      195.27     86.39 o 
   7   3   7      105.55       78.56     84.51 o 
   8   3   7        3.59       17.45     67.18 o 
 -14   4   7       61.14      148.53     70.71 o 
 -13   4   7        1.21      -43.03     80.81 o 
 -12   4   7        5.92      -53.58     38.29 o 
 -11   4   7      487.29      414.41     68.75 o 
 -10   4   7      344.43      423.90     70.98 o 
  -9   4   7       31.08       68.52     32.55 o 
  -8   4   7      298.22      363.79     63.68 o 
  -7   4   7       72.98       76.18     26.78 o 
  -6   4   7     1849.45     1836.91    134.95 o 
  -5   4   7      608.02      620.85     91.53 o 
  -4   4   7      239.36      264.26     66.88 o 
  -3   4   7      591.73      601.51    115.84 o 
  -2   4   7      485.93      397.18     75.90 o 
  -1   4   7      694.06      647.73     94.37 o 
   0   4   7      231.99      216.67     70.08 o 
   1   4   7        7.86      -10.61     58.32 o 
   2   4   7       29.94       36.02     58.39 o 
   3   4   7      217.39      105.65     67.17 o 
   4   4   7       23.69      -78.15     67.70 o 
   5   4   7      106.52      124.26     95.07 o 
   6   4   7        9.89       49.16     60.20 o 
   7   4   7      154.15      245.18     99.01 o 
   8   4   7        1.72       49.64     61.79 o 
 -14   5   7      154.61      353.66    127.31 o 
 -13   5   7       15.20       -2.06    120.62 o 
 -12   5   7      205.70      256.08     69.00 o 
 -11   5   7     1664.37     1723.89    160.94 o 
 -10   5   7     3325.37     3190.33    281.75 o 
  -9   5   7      252.82      275.56     71.24 o 
  -8   5   7       96.47      126.77     78.12 o 
  -7   5   7      730.06      678.90     81.01 o 
  -6   5   7     1206.01     1117.70    104.78 o 
  -5   5   7      102.47      109.17     44.18 o 
  -4   5   7       23.95       16.05     38.42 o 
  -3   5   7       16.55       28.39     35.34 o 
  -2   5   7       26.63      -65.52     44.53 o 
  -1   5   7        2.09       37.68     34.96 o 
   0   5   7      337.48      209.48     89.29 o 
   1   5   7       73.56       67.36     61.44 o 
   2   5   7      501.07      540.58    130.41 o 
   3   5   7     2577.87     2662.04    279.61 o 
   4   5   7       57.83       88.74     67.58 o 
   5   5   7       75.69      122.58     73.34 o 
   6   5   7       66.65       83.80     57.43 o 
   7   5   7       47.96       86.30     83.34 o 
   8   5   7       48.63       59.29     45.05 o 
 -14   6   7      407.17      496.01    125.54 o 
 -13   6   7        0.03       23.69     99.60 o 
 -12   6   7      715.19      875.81    166.27 o 
 -11   6   7      117.71       39.54    110.36 o 
 -10   6   7      785.93      733.72    149.20 o 
  -9   6   7        0.04       20.64     40.65 o 
  -8   6   7      280.14      272.99     83.58 o 
  -7   6   7       51.38      104.20     59.94 o 
  -6   6   7     2351.10     2422.90    177.98 o 
  -5   6   7        9.49       23.56     32.83 o 
  -4   6   7       59.59       72.14     40.84 o 
  -3   6   7      436.04      452.56     84.33 o 
  -2   6   7      113.26      125.04     50.44 o 
  -1   6   7      559.97      667.71    128.64 o 
   0   6   7     1805.53     1754.29    211.44 o 
   1   6   7      796.14      767.98     93.80 o 
   2   6   7      679.16      743.40     96.76 o 
   3   6   7      370.11      477.80     88.32 o 
   4   6   7      168.41       11.20    104.17 o 
   5   6   7       23.20       21.44     72.94 o 
   6   6   7      264.25      409.19    143.45 o 
   7   6   7       12.54       57.98     39.97 o 
   8   6   7        0.59      -10.48     62.12 o 
 -13   7   7       96.18      171.62    136.22 o 
 -12   7   7      219.59      185.50     75.54 o 
 -11   7   7      161.14       81.80    219.19 o 
 -10   7   7       92.42      181.90     47.42 o 
  -9   7   7     1719.47     1936.76    155.79 o 
  -8   7   7      382.11      440.84     80.54 o 
  -7   7   7      595.67      701.43     94.77 o 
  -6   7   7      461.68      423.35     75.10 o 
  -5   7   7       57.11       54.59     38.53 o 
  -4   7   7      124.59      180.04     58.10 o 
  -3   7   7      171.63      159.77     53.56 o 
  -2   7   7      516.18      493.04     90.31 o 
  -1   7   7       24.21       92.44     34.86 o 
   0   7   7     1188.34     1136.02    171.19 o 
   1   7   7      678.13      712.13    140.58 o 
   2   7   7        7.98       48.82     61.11 o 
   3   7   7        8.68       86.34     59.73 o 
   4   7   7        9.28        1.12     52.12 o 
   5   7   7       78.25       10.13     59.17 o 
   6   7   7       59.45       94.11     50.47 o 
   7   7   7      186.67      203.91     98.19 o 
   8   7   7      297.05      292.23    111.03 o 
 -13   8   7        0.40      -88.78    128.55 o 
 -12   8   7       29.19       19.53    114.54 o 
 -11   8   7        1.07     -109.25    142.36 o 
 -10   8   7      839.05      828.08     99.69 o 
  -9   8   7        7.99       73.24     33.54 o 
  -8   8   7      699.05      694.68     93.25 o 
  -7   8   7        4.57      101.06     48.78 o 
  -6   8   7        1.17       19.18     62.92 o 
  -5   8   7     2261.43     2261.27    177.14 o 
  -4   8   7     1332.04     1359.00    139.72 o 
  -3   8   7      155.70      127.10     49.59 o 
  -2   8   7        2.30       -2.55     34.04 o 
  -1   8   7      529.30      420.06     99.48 o 
   0   8   7       45.73       -0.52     39.58 o 
   1   8   7       70.60       89.38     57.79 o 
   2   8   7      273.79      202.65     83.52 o 
   3   8   7       50.68       89.02     55.13 o 
   4   8   7        7.26       60.75     70.49 o 
   5   8   7      357.69      497.66    119.03 o 
   6   8   7        0.92       53.02     47.12 o 
   7   8   7        5.47        7.61     84.91 o 
   8   8   7       82.51       61.99     63.57 o 
 -13   9   7       18.86       75.99     77.37 o 
 -12   9   7       14.66     -159.01    106.20 o 
 -11   9   7      277.98      222.75     56.96 o 
 -10   9   7     2203.43     2181.97    158.09 o 
  -9   9   7       82.62       46.09     27.50 o 
  -8   9   7     2338.49     2186.39    141.63 o 
  -7   9   7      174.25      230.89     52.75 o 
  -6   9   7       97.86      211.83     56.69 o 
  -5   9   7      473.96      535.95     79.14 o 
  -4   9   7      528.84      428.80     80.05 o 
  -3   9   7      136.87      176.81     57.71 o 
  -2   9   7      344.76      237.85     71.87 o 
  -1   9   7      762.47      821.11    141.11 o 
   0   9   7      101.12      124.35     77.94 o 
   1   9   7        3.34       65.75     86.58 o 
   2   9   7       58.67       76.64     90.56 o 
   3   9   7       55.68       35.96     35.75 o 
   4   9   7      646.31      527.35    116.16 o 
   5   9   7       21.25       40.60     65.16 o 
   6   9   7       33.75      -63.94     50.39 o 
   7   9   7       89.86      100.28     98.22 o 
 -13  10   7        0.22      -42.45     72.90 o 
 -12  10   7       68.42      -56.70     50.93 o 
 -11  10   7      998.08      913.46    156.14 o 
 -10  10   7        0.51       10.44     22.28 o 
  -9  10   7      274.01      278.92     55.68 o 
  -8  10   7     2284.40     2140.49    143.92 o 
  -7  10   7      879.23      840.07     90.06 o 
  -6  10   7     1689.84     1774.16    121.05 o 
  -5  10   7      297.26      225.61     66.72 o 
  -4  10   7        3.08       36.04     34.68 o 
  -3  10   7      879.64      842.27    139.35 o 
  -2  10   7     2564.56     2589.50    248.61 o 
  -1  10   7     2334.91     2229.65    328.40 o 
   0  10   7      233.97       93.01     81.23 o 
   1  10   7       44.28       87.99     73.34 o 
   2  10   7      292.33      296.27    116.18 o 
   3  10   7      429.49      451.24    165.08 o 
   4  10   7      530.93      335.03    128.23 o 
   5  10   7       57.38       47.68     36.47 o 
   6  10   7       14.63        6.50    102.86 o 
   7  10   7        5.30      -57.08     59.55 o 
 -12  11   7        9.61       -8.62     62.18 o 
 -11  11   7      207.26       94.68     79.21 o 
 -10  11   7      553.84      558.84     76.97 o 
  -9  11   7      221.19      222.60     43.18 o 
  -8  11   7      292.84      240.95     48.16 o 
  -7  11   7       48.21       91.69     31.15 o 
  -6  11   7     1308.35     1305.06    103.75 o 
  -5  11   7       89.52      251.15    128.40 o 
  -4  11   7        4.66       30.94     33.99 o 
  -3  11   7     2642.41     2601.56    242.76 o 
  -2  11   7      402.18      362.04    121.89 o 
  -1  11   7       44.66      101.95     95.54 o 
   0  11   7      170.16      115.84    132.49 o 
   1  11   7       47.45      127.19     91.70 o 
   2  11   7        1.44      -22.11     60.92 o 
   3  11   7      118.81      182.57    104.77 o 
   4  11   7      171.40      226.49    188.20 o 
   5  11   7        0.44        8.07     51.74 o 
   6  11   7        8.48       -7.88     44.75 o 
   7  11   7      145.90      147.43     70.76 o 
 -12  12   7      111.74       62.19     71.95 o 
 -11  12   7       97.82      -10.91     81.02 o 
 -10  12   7      153.34       89.44     76.67 o 
  -9  12   7       28.97      -38.68     25.78 o 
  -8  12   7        8.25        4.69     37.64 o 
  -7  12   7     1403.23     1375.46    116.05 o 
  -6  12   7      131.63      111.37     32.92 o 
  -5  12   7       86.49       85.82     30.64 o 
  -4  12   7      564.21      564.33    143.19 o 
  -3  12   7     3131.07     3288.27    228.10 o 
  -2  12   7     2475.55     2584.50    342.65 o 
  -1  12   7       16.72       58.39     50.24 o 
   0  12   7      314.39      404.24    134.57 o 
   1  12   7       21.57        5.33     59.58 o 
   2  12   7        0.36      -53.04     44.17 o 
   3  12   7      729.12      784.13    160.85 o 
   4  12   7      153.35       82.08    119.77 o 
   5  12   7       28.84       48.17     45.57 o 
   6  12   7      231.15      248.31    109.90 o 
 -12  13   7       45.54      122.04     96.03 o 
 -11  13   7      112.15       68.44    103.93 o 
 -10  13   7      125.09       30.74     62.61 o 
  -9  13   7      125.62       46.58     68.34 o 
  -8  13   7       94.88       64.61     64.43 o 
  -7  13   7      587.53      482.27     67.48 o 
  -6  13   7     3041.70     3002.63    163.57 o 
  -5  13   7      837.16      583.27    121.16 o 
  -4  13   7        5.94       15.75     83.19 o 
  -3  13   7      998.06     1141.41    238.16 o 
  -2  13   7      445.22      623.62    193.35 o 
  -1  13   7       20.68        8.86     40.72 o 
   0  13   7       71.46      100.32     73.17 o 
   1  13   7      592.19      532.60    172.88 o 
   2  13   7      273.58      262.81     85.60 o 
   3  13   7       59.42      -27.46     54.62 o 
   4  13   7        0.12       11.65     64.80 o 
   5  13   7       89.67      187.69    160.99 o 
   6  13   7       63.66       26.62    136.13 o 
 -11  14   7       27.40       69.20    173.71 o 
 -10  14   7       26.25      -89.49    177.51 o 
  -9  14   7       10.73     -191.88    161.61 o 
  -8  14   7       29.91       49.04     31.93 o 
  -7  14   7       35.53       18.64     28.73 o 
  -6  14   7      139.88       61.48     39.51 o 
  -5  14   7       86.74       62.94     65.38 o 
  -4  14   7      293.63      334.56    157.19 o 
  -3  14   7      102.32      225.20    152.11 o 
  -2  14   7       41.04      254.02    124.99 o 
  -1  14   7      122.15      163.59     83.92 o 
   0  14   7       97.95      117.75    124.30 o 
   1  14   7      843.66      930.49    224.85 o 
   2  14   7      393.10      575.08    137.60 o 
   3  14   7       23.34        7.71     64.38 o 
   4  14   7      293.86      266.97    100.09 o 
   5  14   7      473.83      617.23    145.12 o 
   6  14   7      199.75      176.73    135.37 o 
 -11  15   7       30.21      246.04    177.13 o 
 -10  15   7        1.04     -198.73    149.12 o 
  -9  15   7        4.96     -260.84    173.90 o 
  -8  15   7        0.08      -26.18     46.94 o 
  -7  15   7      190.84      180.59     74.67 o 
  -6  15   7       71.85      133.86     52.17 o 
  -5  15   7      831.40      851.31    148.38 o 
  -4  15   7       29.28      -56.62     94.59 o 
  -3  15   7      291.45      268.23    157.04 o 
  -2  15   7      260.62      245.34    134.93 o 
  -1  15   7       40.94      339.41    171.66 o 
   0  15   7       39.94       83.34     62.87 o 
   1  15   7        0.48       85.85     56.56 o 
   2  15   7      143.87       62.60     85.93 o 
   3  15   7      189.26      233.17    115.08 o 
   4  15   7        7.79       -8.35     60.03 o 
   5  15   7        1.95       82.56     49.95 o 
 -10  16   7       25.52      298.03    176.28 o 
  -9  16   7       56.60     -166.54    171.53 o 
  -8  16   7       72.62      120.69     88.21 o 
  -7  16   7       94.73       39.07    101.82 o 
  -6  16   7        6.45      -12.52    158.66 o 
  -5  16   7      772.99      632.41    127.50 o 
  -4  16   7       40.66      105.50    130.56 o 
  -3  16   7        0.16      150.14    107.20 o 
  -2  16   7       29.70      159.49    133.68 o 
  -1  16   7      530.87      579.41    192.74 o 
   0  16   7      776.42     1164.45    256.32 o 
   1  16   7     1605.05     1950.25    240.96 o 
   2  16   7     1033.14     1156.90    151.32 o 
   3  16   7      119.20      218.70     77.53 o 
   4  16   7      338.97      534.96    111.27 o 
   5  16   7       51.15       88.12    108.60 o 
 -10  17   7       19.35      135.90    127.70 o 
  -9  17   7      147.54      137.64     85.91 o 
  -8  17   7       37.85      -60.09    200.35 o 
  -7  17   7       91.40       -1.44     65.96 o 
  -6  17   7       23.50      -52.50     81.44 o 
  -5  17   7      953.21      822.39    156.33 o 
  -4  17   7       75.15      131.27     98.45 o 
  -3  17   7      151.23       79.49    143.15 o 
  -2  17   7      150.78      176.08    115.95 o 
  -1  17   7       83.28      232.99    139.02 o 
   0  17   7     1213.61     1339.64    270.40 o 
   1  17   7      419.62      712.26    152.49 o 
   2  17   7      332.68      618.58    150.11 o 
   3  17   7     1444.25     1570.32    220.65 o 
   4  17   7        3.74       44.82    131.11 o 
  -9  18   7       82.09      293.51    179.92 o 
  -8  18   7        4.27     -218.69    186.40 o 
  -7  18   7        9.19       29.15     46.14 o 
  -6  18   7       78.65       21.85     61.34 o 
  -5  18   7        3.40     -259.43    184.67 o 
  -4  18   7        1.31      -27.51     83.42 o 
  -3  18   7        0.40       26.40     54.62 o 
  -2  18   7        8.71      -47.29     95.76 o 
  -1  18   7      889.74      893.67    234.56 o 
   0  18   7       83.97      185.20    131.96 o 
   1  18   7        0.21      182.30    137.27 o 
   2  18   7      324.30      469.95    132.37 o 
   3  18   7       56.53      -28.43    110.24 o 
  -8  19   7       33.34      630.55    242.21 o 
  -7  19   7      310.90      273.80     80.39 o 
  -6  19   7       45.92        9.12     36.90 o 
  -5  19   7      169.23      210.37    141.69 o 
  -4  19   7       37.38     -165.79    132.96 o 
  -3  19   7      205.26      156.45     78.34 o 
  -2  19   7       83.14      167.06    118.91 o 
  -1  19   7        0.55        6.24     47.97 o 
   0  19   7        9.73       49.95    113.04 o 
   1  19   7       59.51       96.65    102.89 o 
   2  19   7      410.03      329.84    115.63 o 
   3  19   7       80.09      121.05    138.36 o 
  -7  20   7      526.57      820.82    264.99 o 
  -6  20   7       10.57       -6.83    125.73 o 
  -5  20   7       50.37       -2.75    113.89 o 
  -4  20   7        9.53      -98.73    154.36 o 
  -3  20   7        1.70       10.77     50.64 o 
  -2  20   7       89.58       22.35     63.57 o 
  -1  20   7       11.29      -46.07    112.53 o 
   0  20   7       23.42       41.48    186.26 o 
   1  20   7       69.50       98.06     72.21 o 
  -6  21   7       24.94       48.92    124.93 o 
  -5  21   7       16.61     -138.04    198.34 o 
  -4  21   7        8.23     -137.33    155.71 o 
  -3  21   7       23.97      -43.69    103.90 o 
  -2  21   7      202.66      233.04     76.00 o 
  -1  21   7      146.50      -36.19    120.16 o 
   0  21   7       43.73       30.93    219.50 o 
 -14   0   8       45.11     -142.63    116.27 o 
 -13   0   8      310.81      215.55     73.57 o 
 -12   0   8      203.05      327.59    155.38 o 
 -11   0   8       30.48       91.58    101.63 o 
 -10   0   8      934.57     1412.21    256.68 o 
  -9   0   8      448.80      551.25    113.81 o 
  -8   0   8    10371.14    10220.00    572.83 o 
  -7   0   8    10310.79    10521.27    484.71 o 
  -6   0   8     4675.43     4467.34    246.11 o 
  -5   0   8     1858.38     1747.99    178.39 o 
  -4   0   8       17.57      154.56     63.36 o 
  -3   0   8      230.72      358.62    154.17 o 
  -2   0   8      506.05      530.75    156.69 o 
  -1   0   8      186.57      184.87    113.26 o 
   0   0   8       25.96       51.13     92.51 o 
   1   0   8     1842.33     1766.34    323.05 o 
   2   0   8     2374.69     2257.05    375.63 o 
   3   0   8       95.16      113.20    108.94 o 
   4   0   8     1010.56     1179.96    296.04 o 
   5   0   8       70.55      -73.20     91.96 o 
   6   0   8      103.09      117.58    132.52 o 
   7   0   8       25.20      127.48    131.17 o 
 -14   1   8      147.27       69.92    100.17 o 
 -13   1   8       57.21       12.61     73.32 o 
 -12   1   8      191.18      291.69    100.69 o 
 -11   1   8       12.92       91.49     73.49 o 
 -10   1   8       44.55      129.93     92.08 o 
  -9   1   8     1442.77     1424.23    136.34 o 
  -8   1   8        0.93       -1.24     26.56 o 
  -7   1   8      329.97      259.80     50.84 o 
  -6   1   8      326.96      271.32     39.17 o 
  -5   1   8       83.00       68.87     25.35 o 
  -4   1   8     1579.59     1621.55    137.61 o 
  -3   1   8      123.51       86.76     54.57 o 
  -2   1   8       15.42       30.87     42.65 o 
  -1   1   8      152.56      246.93     79.33 o 
   0   1   8       57.45       45.30     64.29 o 
   1   1   8     1102.59     1220.49    203.63 o 
   2   1   8       68.70       36.37     49.67 o 
   3   1   8       25.12       18.22     68.27 o 
   4   1   8        5.08      -45.88     40.63 o 
   5   1   8       26.08      -19.30     81.95 o 
   6   1   8        1.96      -14.04     52.88 o 
   7   1   8      180.05      125.19     67.25 o 
 -14   2   8       50.59     -125.26    117.31 o 
 -13   2   8       50.28      -39.98     79.54 o 
 -12   2   8       36.07       10.11     77.16 o 
 -11   2   8      986.15     1206.40    179.21 o 
 -10   2   8      429.69      448.38     81.03 o 
  -9   2   8      707.73      804.30     92.50 o 
  -8   2   8        2.28       -8.55     41.97 o 
  -7   2   8      991.38     1006.42    104.16 o 
  -6   2   8       39.07       78.14     38.12 o 
  -5   2   8      278.35      199.12     38.57 o 
  -4   2   8       94.68       86.16     28.90 o 
  -3   2   8      144.59      117.22     46.07 o 
  -2   2   8      603.58      528.12    115.02 o 
  -1   2   8      379.37      384.19    102.05 o 
   0   2   8        5.53        7.62     85.83 o 
   1   2   8     1006.42     1007.08    175.36 o 
   2   2   8     1516.81     1470.54    216.75 o 
   3   2   8        0.00      104.12     84.62 o 
   4   2   8        0.08      -23.74     80.14 o 
   5   2   8        1.47      -10.30     42.87 o 
   6   2   8      148.10       75.86     90.55 o 
   7   2   8        2.57       18.32    146.48 o 
 -14   3   8       86.03      -46.97     64.68 o 
 -13   3   8       22.15     -101.28     67.52 o 
 -12   3   8      183.59      230.94     82.31 o 
 -11   3   8      148.24      270.82     69.63 o 
 -10   3   8       60.88      131.41     71.47 o 
  -9   3   8       34.45       53.37     51.33 o 
  -8   3   8     1008.87     1043.78    101.89 o 
  -7   3   8      384.73      389.10     63.75 o 
  -6   3   8      174.01      116.11     48.15 o 
  -5   3   8      319.86      270.04     76.53 o 
  -4   3   8       31.93       16.53     38.13 o 
  -3   3   8      840.77      653.44     77.84 o 
  -2   3   8       10.72       17.22     47.56 o 
  -1   3   8      265.15      274.19     88.80 o 
   0   3   8        6.25      135.47    107.78 o 
   1   3   8      124.68      227.65     85.93 o 
   2   3   8      796.24      726.17    161.00 o 
   3   3   8        5.87      -52.89     73.17 o 
   4   3   8       38.01       91.80     91.40 o 
   5   3   8        7.77       72.14     56.94 o 
   6   3   8       98.56      174.25    108.92 o 
   7   3   8      281.08      377.47    129.13 o 
 -13   4   8        4.00        0.95     57.33 o 
 -12   4   8       31.36       50.85    119.78 o 
 -11   4   8      110.76      137.19     65.47 o 
 -10   4   8       31.70       52.34     38.92 o 
  -9   4   8     2092.19     2117.57    174.76 o 
  -8   4   8     3718.92     3611.93    260.55 o 
  -7   4   8     2159.61     1899.92    165.13 o 
  -6   4   8      393.27      388.37     80.37 o 
  -5   4   8        0.06      -14.66     45.51 o 
  -4   4   8      155.58      130.00     65.92 o 
  -3   4   8      332.10      376.55     97.59 o 
  -2   4   8      179.60      203.63     82.70 o 
  -1   4   8      228.41      234.65     89.95 o 
   0   4   8      142.65      168.86     79.20 o 
   1   4   8       22.88      -11.28     74.76 o 
   2   4   8        3.41      -66.90     44.60 o 
   3   4   8       17.18       69.03     67.35 o 
   4   4   8       50.23       86.97     72.52 o 
   5   4   8      279.62      221.05     98.93 o 
   6   4   8      474.44      444.85    139.94 o 
   7   4   8        1.07       59.67     61.65 o 
 -13   5   8       78.33       94.90     86.49 o 
 -12   5   8      582.36      599.55    104.29 o 
 -11   5   8      295.15      313.65    101.92 o 
 -10   5   8       76.34      105.14     46.84 o 
  -9   5   8      282.31      369.38    183.20 o 
  -8   5   8       98.58      142.58     81.97 o 
  -7   5   8     1077.66      998.91    121.21 o 
  -6   5   8      406.23      406.64     78.69 o 
  -5   5   8     1115.49     1054.70    147.06 o 
  -4   5   8      232.36      115.39     51.16 o 
  -3   5   8      383.29      392.04    101.36 o 
  -2   5   8        0.32      -19.05     56.13 o 
  -1   5   8       96.22      136.77     68.81 o 
   0   5   8      157.95      152.43    108.70 o 
   1   5   8       94.82       55.40     69.85 o 
   2   5   8       52.64      -29.36    120.06 o 
   3   5   8      740.96      696.75    153.26 o 
   4   5   8      197.64      224.64     99.66 o 
   5   5   8       68.62       32.24     60.46 o 
   6   5   8        0.99       10.88     59.71 o 
   7   5   8       54.07       24.79     72.29 o 
 -13   6   8       20.00      -61.66     68.17 o 
 -12   6   8       96.52      110.81     61.71 o 
 -11   6   8      422.00      668.65    136.03 o 
 -10   6   8        0.43       21.57     43.25 o 
  -9   6   8       31.56       47.35    156.27 o 
  -8   6   8      963.38      889.98    135.69 o 
  -7   6   8     2293.55     2140.06    209.15 o 
  -6   6   8     2032.79     1926.98    202.19 o 
  -5   6   8        9.08        8.43     38.68 o 
  -4   6   8       22.51       10.20     32.82 o 
  -3   6   8      263.94      257.59     73.72 o 
  -2   6   8        0.73      -31.39     45.41 o 
  -1   6   8       44.79       76.81     56.21 o 
   0   6   8        7.73       27.36     43.15 o 
   1   6   8      192.20      207.39     51.02 o 
   2   6   8       24.52       36.29     78.90 o 
   3   6   8        0.07      -14.47     83.25 o 
   4   6   8       79.59      116.26     50.45 o 
   5   6   8      109.07      100.99     60.59 o 
   6   6   8      133.67       36.64     56.15 o 
   7   6   8       42.35      115.85     85.42 o 
 -13   7   8       16.78      -68.17    134.61 o 
 -12   7   8        6.61      106.33     61.27 o 
 -11   7   8      136.88      331.31     88.39 o 
 -10   7   8       81.64       98.50     45.24 o 
  -9   7   8      380.21      396.76     93.20 o 
  -8   7   8       70.98      191.39     75.82 o 
  -7   7   8     4747.82     4881.07    265.18 o 
  -6   7   8     1089.35     1020.34    145.63 o 
  -5   7   8      437.85      415.26    216.84 o 
  -4   7   8       23.70      -14.80     47.23 o 
  -3   7   8      842.01      817.66    140.44 o 
  -2   7   8      261.60      171.50     63.99 o 
  -1   7   8       48.36      158.30     68.15 o 
   0   7   8      209.93      196.59     77.56 o 
   1   7   8        0.25       28.06     46.14 o 
   2   7   8       87.85       99.51     38.13 o 
   3   7   8      145.35      173.39     68.51 o 
   4   7   8      106.31      115.18     61.32 o 
   5   7   8      253.10      290.11     88.45 o 
   6   7   8       85.34      101.19     64.22 o 
   7   7   8       11.88       65.39     50.61 o 
 -13   8   8        9.26      -12.47    218.57 o 
 -12   8   8       14.47       26.72     60.00 o 
 -11   8   8      180.60       75.17     49.24 o 
 -10   8   8       38.63      130.09     47.95 o 
  -9   8   8      178.02      239.52     61.43 o 
  -8   8   8      395.97      422.41    163.16 o 
  -7   8   8      210.90      196.15    107.83 o 
  -6   8   8      412.44      428.71     98.06 o 
  -5   8   8        8.31      -12.26    101.99 o 
  -4   8   8       14.67      134.87     68.35 o 
  -3   8   8     1051.02     1089.21    163.92 o 
  -2   8   8        0.36       65.65     60.39 o 
  -1   8   8      303.19      204.03     88.37 o 
   0   8   8        0.02       -7.94     99.90 o 
   1   8   8       45.47       89.21     73.46 o 
   2   8   8      810.55      824.97    164.29 o 
   3   8   8      681.52      631.23    103.40 o 
   4   8   8       54.12        7.47     81.24 o 
   5   8   8       30.76       67.28     67.72 o 
   6   8   8       45.60       45.61     67.47 o 
 -13   9   8        0.34     -104.90    103.46 o 
 -12   9   8        0.88      -66.61     88.82 o 
 -11   9   8       41.75       36.20     44.32 o 
 -10   9   8       12.52       58.10     62.11 o 
  -9   9   8      465.36      482.77     73.24 o 
  -8   9   8      547.79      543.57    110.77 o 
  -7   9   8      143.67      135.80     91.07 o 
  -6   9   8      270.30      334.60     88.25 o 
  -5   9   8     1260.63     1202.97    165.20 o 
  -4   9   8        5.65       -9.95     40.90 o 
  -3   9   8     1157.60     1193.51    175.09 o 
  -2   9   8       25.52       42.42     88.44 o 
  -1   9   8      527.23      665.19    138.03 o 
   0   9   8      226.66      273.72     92.80 o 
   1   9   8      287.66      334.53    112.82 o 
   2   9   8     1108.10     1316.22    211.18 o 
   3   9   8       10.48     -106.87     99.62 o 
   4   9   8      255.13      274.77    145.35 o 
   5   9   8       56.21      193.38    124.67 o 
   6   9   8       52.29       19.15     80.67 o 
 -12  10   8       23.71       58.77    216.43 o 
 -11  10   8        1.38      -20.67    219.10 o 
 -10  10   8        1.46      -16.70     25.58 o 
  -9  10   8        2.66       87.49     41.76 o 
  -8  10   8       47.70        6.60     34.48 o 
  -7  10   8     2691.22     2830.77    254.80 o 
  -6  10   8      204.98      281.43     97.17 o 
  -5  10   8      451.93      423.11     89.18 o 
  -4  10   8      226.33      138.00    114.53 o 
  -3  10   8      908.74     1086.74    169.58 o 
  -2  10   8        2.88      -36.56     44.96 o 
  -1  10   8        1.69       82.72     64.48 o 
   0  10   8     1603.45     1707.26    226.29 o 
   1  10   8      530.23      727.86    199.79 o 
   2  10   8       22.76       23.31     67.91 o 
   3  10   8      193.21      245.96    114.37 o 
   4  10   8       17.58       37.59     53.21 o 
   5  10   8        5.95       29.79     52.85 o 
   6  10   8       42.50       96.19     89.75 o 
 -12  11   8        2.57      -95.24    121.88 o 
 -11  11   8        0.00      -36.04    132.78 o 
 -10  11   8       12.74        2.62     61.35 o 
  -9  11   8      473.34      392.82     78.15 o 
  -8  11   8      740.82      661.64     93.78 o 
  -7  11   8       16.08       30.79     71.27 o 
  -6  11   8      180.16      266.34    204.02 o 
  -5  11   8      582.73      566.40     96.67 o 
  -4  11   8     2863.15     2787.07    265.71 o 
  -3  11   8     3101.01     3144.69    285.88 o 
  -2  11   8      152.54       64.94     65.22 o 
  -1  11   8      465.58      510.31    126.75 o 
   0  11   8      400.11      329.10    142.08 o 
   1  11   8      853.44      887.04    220.01 o 
   2  11   8      443.44      390.73    153.94 o 
   3  11   8       83.61       81.78     79.48 o 
   4  11   8       28.62       57.58     84.16 o 
   5  11   8        2.42        2.81     69.81 o 
 -12  12   8      123.29       81.24    126.38 o 
 -11  12   8       28.48       34.90    142.94 o 
 -10  12   8      132.62       66.80     93.27 o 
  -9  12   8        5.16        4.15     32.27 o 
  -8  12   8     1002.65      934.40    113.16 o 
  -7  12   8        3.55      112.20     80.61 o 
  -6  12   8       29.37      180.45     82.53 o 
  -5  12   8        6.37       94.70     60.60 o 
  -4  12   8      552.02      529.49     98.22 o 
  -3  12   8     1887.68     1879.72    224.31 o 
  -2  12   8      175.40       97.60     56.33 o 
  -1  12   8        6.84      -11.07     52.68 o 
   0  12   8      862.06     1168.61    245.37 o 
   1  12   8       21.36      -97.81     97.68 o 
   2  12   8       33.42       77.90     88.48 o 
   3  12   8        4.79       55.80     98.67 o 
   4  12   8      338.18      335.68    140.88 o 
   5  12   8       61.31      160.02     74.05 o 
 -11  13   8       14.13     -341.30    227.53 o 
 -10  13   8       59.10      -75.45     56.73 o 
  -9  13   8       26.14        6.93     36.68 o 
  -8  13   8       45.67       -7.54     34.56 o 
  -7  13   8      141.06      135.91     58.64 o 
  -6  13   8       42.17      208.49     88.36 o 
  -5  13   8      139.15      155.92     70.67 o 
  -4  13   8      242.21      242.55    181.44 o 
  -3  13   8      210.97      269.86     79.82 o 
  -2  13   8       83.25       44.58     52.94 o 
  -1  13   8        4.45       70.25     85.15 o 
   0  13   8       26.48      126.41    111.17 o 
   1  13   8      865.09      991.00    230.29 o 
   2  13   8      113.42      213.39    140.09 o 
   3  13   8        3.24      -38.23     79.58 o 
   4  13   8       30.73      117.56     92.43 o 
   5  13   8        0.02       26.86     38.74 o 
 -11  14   8        5.46     -256.66    171.10 o 
 -10  14   8        0.90     -123.05    134.59 o 
  -9  14   8      198.85      230.97    141.77 o 
  -8  14   8        0.10       17.48     30.11 o 
  -7  14   8       55.54      119.70     61.45 o 
  -6  14   8      250.73      263.67    101.85 o 
  -5  14   8      137.41      153.42    118.02 o 
  -4  14   8       57.13       41.68    170.17 o 
  -3  14   8      300.42      291.26    190.71 o 
  -2  14   8      998.08     1123.97    177.78 o 
  -1  14   8        4.75      -31.45     43.48 o 
   0  14   8        6.66      -50.30     56.57 o 
   1  14   8       81.25       88.72     80.91 o 
   2  14   8       23.86      -56.32     57.28 o 
   3  14   8       92.09      257.31    106.42 o 
   4  14   8      211.59      165.32     80.35 o 
 -10  15   8        3.57     -206.06    195.66 o 
  -9  15   8        5.81      -38.17    172.14 o 
  -8  15   8        0.00        6.35     48.82 o 
  -7  15   8        2.04       18.44     60.00 o 
  -6  15   8       86.14       74.76     98.49 o 
  -5  15   8        6.78      161.01     80.62 o 
  -4  15   8      288.51      406.50    125.22 o 
  -3  15   8       22.83       78.05    142.88 o 
  -2  15   8      125.91      330.78    175.28 o 
  -1  15   8      133.79      262.20     96.51 o 
   0  15   8        4.82       71.85     43.02 o 
   1  15   8      136.53      147.45     85.17 o 
   2  15   8     1220.43     1210.12    269.45 o 
   3  15   8      994.29     1177.70    248.53 o 
   4  15   8     1074.05      793.89    232.34 o 
 -10  16   8       25.74     -168.26    170.56 o 
  -9  16   8        0.15      -90.95    128.38 o 
  -8  16   8      103.40       83.64     89.74 o 
  -7  16   8      264.73      211.46     73.90 o 
  -6  16   8       11.17      135.14     84.00 o 
  -5  16   8        4.43       -3.44     44.71 o 
  -4  16   8        0.01       28.20    113.53 o 
  -3  16   8      115.97      442.59    198.33 o 
  -2  16   8      785.87      870.06    247.50 o 
  -1  16   8        5.42      336.10    160.36 o 
   0  16   8      245.99      427.67    127.56 o 
   1  16   8      402.76      557.37    145.56 o 
   2  16   8       47.45      105.44     99.53 o 
   3  16   8      232.05      216.13    156.28 o 
  -9  17   8      135.42     -106.27    190.00 o 
  -8  17   8       10.72     -202.50    148.12 o 
  -7  17   8        9.72      -15.47     43.54 o 
  -6  17   8        5.37       35.95     51.56 o 
  -5  17   8       13.64      -13.65     44.23 o 
  -4  17   8        1.02       79.45     83.97 o 
  -3  17   8        6.98      187.60    122.82 o 
  -2  17   8      364.98      649.62    222.88 o 
  -1  17   8       64.96      265.74    170.17 o 
   0  17   8      295.63      396.73    176.46 o 
   1  17   8       47.01      334.61    157.70 o 
   2  17   8      122.09      234.56     85.77 o 
  -8  18   8       13.73     -143.80    148.26 o 
  -7  18   8       36.17      -10.07     75.72 o 
  -6  18   8       34.72      -11.89     44.46 o 
  -5  18   8        7.16      -36.58     66.57 o 
  -4  18   8      256.52      244.88     78.91 o 
  -3  18   8       46.13       26.99    103.27 o 
  -2  18   8      174.26       92.68    112.17 o 
  -1  18   8        5.79      115.04    115.45 o 
   0  18   8      227.81      463.38    177.89 o 
   1  18   8        3.55      176.07    137.84 o 
  -7  19   8       47.45     -184.44    122.96 o 
  -6  19   8       52.14       -9.47     90.07 o 
  -5  19   8       79.83       64.95     99.90 o 
  -4  19   8      264.40      150.99     83.52 o 
  -3  19   8       29.33       92.24    101.06 o 
  -2  19   8        3.37     -126.33     89.40 o 
  -1  19   8        1.34      -38.58     60.20 o 
   0  19   8       66.78       68.79     59.02 o 
  -5  20   8       19.38      -25.50     59.02 o 
  -4  20   8      443.94      388.95    159.54 o 
  -3  20   8       58.00      203.51     71.20 o 
  -2  20   8      276.18      408.32    164.98 o 
 -13   1   9       11.72       63.43     70.59 o 
 -12   1   9        3.02      103.02     86.56 o 
 -11   1   9       38.17      206.23    104.57 o 
 -10   1   9       40.25       99.71     45.67 o 
  -9   1   9      384.91      389.84     91.70 o 
  -8   1   9     1295.65     1264.16    166.08 o 
  -7   1   9     1238.33     1160.29    131.69 o 
  -6   1   9       17.11      -20.67     24.65 o 
  -5   1   9     4180.10     3739.35    186.96 o 
  -4   1   9     2386.90     2415.89    173.20 o 
  -3   1   9      817.46      792.03    149.30 o 
  -2   1   9      845.65      872.55    165.60 o 
  -1   1   9       22.27       24.58     47.06 o 
   0   1   9        2.93      -30.28     48.20 o 
   1   1   9       30.75       24.67     74.45 o 
   2   1   9      111.62      152.13     81.53 o 
   3   1   9        4.23       18.96     60.00 o 
   4   1   9      770.31      671.98    165.97 o 
   5   1   9     1098.68     1073.47    220.17 o 
   6   1   9        0.17      100.58     73.27 o 
 -13   2   9       92.59       87.83     60.35 o 
 -12   2   9        5.07      133.18     91.39 o 
 -11   2   9      168.93      292.32    109.00 o 
 -10   2   9       79.49      216.45     80.18 o 
  -9   2   9     1139.04     1194.17    162.48 o 
  -8   2   9       44.78       59.68     35.43 o 
  -7   2   9      175.18      120.65     41.79 o 
  -6   2   9     1691.73     1568.81    155.54 o 
  -5   2   9      226.80      236.32     45.02 o 
  -4   2   9     1134.53     1168.28    126.13 o 
  -3   2   9        2.72       20.25     24.38 o 
  -2   2   9        1.55      -54.78     74.04 o 
  -1   2   9      251.40      266.96     92.27 o 
   0   2   9      265.64      247.68    111.04 o 
   1   2   9       35.17       94.41     75.56 o 
   2   2   9       78.63      100.16     66.86 o 
   3   2   9       24.11       56.80     85.37 o 
   4   2   9      130.50       79.08    116.85 o 
   5   2   9        2.57      -46.90     59.58 o 
   6   2   9       47.43       25.62     44.05 o 
 -13   3   9       79.86      102.28     64.07 o 
 -12   3   9      135.37      291.90    111.08 o 
 -11   3   9      318.03      634.48    140.91 o 
 -10   3   9       40.36       94.79     69.15 o 
  -9   3   9       72.37       29.84     36.74 o 
  -8   3   9     1026.62      931.46    142.28 o 
  -7   3   9      273.91      187.76     62.28 o 
  -6   3   9       14.81       90.27     46.84 o 
  -5   3   9     1622.21     1486.25    190.03 o 
  -4   3   9      398.61      467.46    116.03 o 
  -3   3   9      364.12      326.08    104.42 o 
  -2   3   9        2.13       56.47     45.26 o 
  -1   3   9       19.68       16.11     41.36 o 
   0   3   9      214.94      202.75     98.69 o 
   1   3   9      203.64      167.04     92.60 o 
   2   3   9      114.92       54.82     70.64 o 
   3   3   9       49.97       84.71     68.63 o 
   4   3   9       40.57      159.83     83.19 o 
   5   3   9      301.65      340.41    122.83 o 
   6   3   9        9.72       81.63    123.45 o 
 -13   4   9       17.26      120.26     77.31 o 
 -12   4   9      346.96      347.84    109.97 o 
 -11   4   9      364.50      432.99    105.46 o 
 -10   4   9        2.87      135.69     77.01 o 
  -9   4   9      579.76      633.37     99.08 o 
  -8   4   9      590.94      617.63    122.25 o 
  -7   4   9       11.76      -10.08     40.74 o 
  -6   4   9      212.41      188.87     54.46 o 
  -5   4   9      130.45      276.70     86.56 o 
  -4   4   9      262.46      184.71     74.73 o 
  -3   4   9      135.84      172.09     73.94 o 
  -2   4   9       26.19       56.60     66.45 o 
  -1   4   9       10.45      -35.07     51.93 o 
   0   4   9       11.57       67.21     66.91 o 
   1   4   9       37.72        3.55     67.20 o 
   2   4   9      201.25      157.61     84.22 o 
   3   4   9      192.36      213.01    102.40 o 
   4   4   9       10.33      -51.14     55.66 o 
   5   4   9      263.00      228.84    106.24 o 
   6   4   9       48.55       62.48    137.54 o 
 -13   5   9       50.97       98.80    228.45 o 
 -12   5   9        1.72      141.45     75.31 o 
 -11   5   9        1.69      -16.47    107.17 o 
 -10   5   9      258.68      165.73    228.82 o 
  -9   5   9      391.02      449.28    143.04 o 
  -8   5   9      494.72      667.35    125.79 o 
  -7   5   9        3.92       30.69     63.53 o 
  -6   5   9     1494.45     1468.46    155.56 o 
  -5   5   9     2166.88     2161.93    233.25 o 
  -4   5   9     1675.93     1508.13    198.28 o 
  -3   5   9      373.35      363.19    108.89 o 
  -2   5   9      177.11      249.97    146.10 o 
  -1   5   9      130.83      172.98     75.18 o 
   0   5   9       28.32       16.70     44.74 o 
   1   5   9      135.36       93.64     63.51 o 
   2   5   9      266.79      191.23     72.77 o 
   3   5   9        0.07       25.63     61.48 o 
   4   5   9      353.00      474.89    109.49 o 
   5   5   9        6.16       53.44     62.73 o 
 -13   6   9       24.80       77.45     88.16 o 
 -12   6   9       54.08       44.64     63.13 o 
 -11   6   9      219.09      168.58     61.98 o 
 -10   6   9      167.37      138.77    150.45 o 
  -9   6   9       69.11       82.53    136.36 o 
  -8   6   9       20.78       96.01     65.66 o 
  -7   6   9      110.82       42.26     47.06 o 
  -6   6   9        3.84       29.55     35.92 o 
  -5   6   9     1041.71     1199.58    177.75 o 
  -4   6   9     4309.01     4024.38    325.56 o 
  -3   6   9       15.88       27.77     65.91 o 
  -2   6   9     1283.85     1216.28    188.87 o 
  -1   6   9      232.60      217.33     90.64 o 
   0   6   9      269.78      150.48    197.46 o 
   1   6   9       26.11       45.39     29.77 o 
   2   6   9      211.06      209.81     64.14 o 
   3   6   9       53.66       87.53     48.60 o 
   4   6   9       18.41       38.13     55.09 o 
   5   6   9      316.89      288.38    128.95 o 
 -12   7   9       31.44      193.31     83.64 o 
 -11   7   9      258.81      325.43     91.22 o 
 -10   7   9       43.95      142.51     71.21 o 
  -9   7   9       17.17       52.17     92.89 o 
  -8   7   9        0.78      -24.54     71.66 o 
  -7   7   9      124.88      127.50     60.72 o 
  -6   7   9        0.16       27.01     32.66 o 
  -5   7   9      594.27      540.94    118.88 o 
  -4   7   9      657.16      737.47    145.78 o 
  -3   7   9       46.34       45.26     43.45 o 
  -2   7   9      153.67      135.38     76.84 o 
  -1   7   9       49.40       65.34     54.04 o 
   0   7   9      145.29      230.08     92.96 o 
   1   7   9       23.10       -2.29     57.90 o 
   2   7   9      109.48        5.46     36.89 o 
   3   7   9       70.45       57.14     96.36 o 
   4   7   9       49.35       67.69     74.52 o 
   5   7   9      291.87      316.14    130.09 o 
 -12   8   9       61.83       42.22     60.21 o 
 -11   8   9        3.53       61.38     48.81 o 
 -10   8   9       25.64      114.46    143.73 o 
  -9   8   9       40.16       73.44     46.83 o 
  -8   8   9      158.86      244.45     82.11 o 
  -7   8   9       47.26      140.11     54.84 o 
  -6   8   9      257.60      207.48     76.63 o 
  -5   8   9      261.03      267.41     91.02 o 
  -4   8   9     3050.77     3012.67    288.08 o 
  -3   8   9     2614.25     2481.06    265.68 o 
  -2   8   9      355.35      307.60    102.58 o 
  -1   8   9       47.92       51.08     72.16 o 
   0   8   9      237.48      311.03    120.35 o 
   1   8   9       51.16      117.64     80.58 o 
   2   8   9        2.01       -6.06     76.27 o 
   3   8   9        0.54        3.24     63.97 o 
   4   8   9       55.49        0.77     52.86 o 
   5   8   9      248.53      216.63    118.17 o 
 -12   9   9        0.10       14.21     58.16 o 
 -11   9   9       15.21      156.79    121.27 o 
 -10   9   9        3.28      137.55     71.95 o 
  -9   9   9       66.67      110.24     64.63 o 
  -8   9   9      155.72      426.12    237.48 o 
  -7   9   9       34.01      105.24    105.89 o 
  -6   9   9       13.38       36.52     76.49 o 
  -5   9   9      674.14      681.02    134.48 o 
  -4   9   9      210.37      222.95     76.96 o 
  -3   9   9     1184.14     1059.51    171.00 o 
  -2   9   9       35.18       38.02     62.85 o 
  -1   9   9       37.44       -1.82     49.17 o 
   0   9   9     2594.87     3099.42    318.47 o 
   1   9   9      159.79      203.94    105.47 o 
   2   9   9       20.15       99.53     64.99 o 
   3   9   9      412.84      420.22    128.86 o 
   4   9   9      149.99       90.58    190.72 o 
   5   9   9      255.63      170.22    102.91 o 
 -12  10   9        0.13      -19.23     92.04 o 
 -11  10   9       14.66     -143.20    129.84 o 
 -10  10   9       80.17      163.68     67.82 o 
  -9  10   9       11.33      -16.61     76.00 o 
  -8  10   9       40.27       59.95    161.88 o 
  -7  10   9        0.92      -10.08     51.28 o 
  -6  10   9     2978.22     3043.70    235.18 o 
  -5  10   9      394.66      435.63    121.04 o 
  -4  10   9       52.95      123.48     49.80 o 
  -3  10   9       34.79       61.29     50.45 o 
  -2  10   9      318.89      300.50     75.67 o 
  -1  10   9      874.30      848.86    161.33 o 
   0  10   9     1675.89     1779.24    246.85 o 
   1  10   9        1.31        0.60    118.04 o 
   2  10   9      932.08     1153.94    202.22 o 
   3  10   9       16.95       58.28     57.95 o 
   4  10   9       34.01      157.65     84.18 o 
 -11  11   9       80.91       35.88     60.94 o 
 -10  11   9        2.38      -18.55     93.45 o 
  -9  11   9        1.88       99.20    159.21 o 
  -8  11   9      203.11      304.06    130.70 o 
  -7  11   9      251.24      327.85    123.57 o 
  -6  11   9       28.71       -0.29     58.49 o 
  -5  11   9      471.11      588.45    107.06 o 
  -4  11   9      900.05     1055.09    172.76 o 
  -3  11   9       22.53      -16.53     52.16 o 
  -2  11   9      588.80      605.57    136.89 o 
  -1  11   9     1838.14     1843.91    243.54 o 
   0  11   9      476.08      495.89    131.19 o 
   1  11   9       25.10       -3.21     74.90 o 
   2  11   9        9.63      -52.34     49.30 o 
   3  11   9      593.49      626.34    154.95 o 
   4  11   9       96.36      103.01     76.27 o 
 -11  12   9       13.79       67.93    113.24 o 
 -10  12   9        1.58       -9.84     92.43 o 
  -9  12   9       55.94       98.45     60.75 o 
  -8  12   9       48.74       45.32    108.16 o 
  -7  12   9       30.78      234.77    110.23 o 
  -6  12   9       45.17      130.84     79.01 o 
  -5  12   9      741.43      683.27    122.88 o 
  -4  12   9       20.35       36.82     39.83 o 
  -3  12   9      195.78      119.14     64.05 o 
  -2  12   9        3.53       41.10     46.71 o 
  -1  12   9     1306.61     1312.15    201.98 o 
   0  12   9      916.01     1024.59    180.05 o 
   1  12   9       52.81      152.87     83.11 o 
   2  12   9        7.08       49.02     48.49 o 
   3  12   9       19.49     -119.46     88.66 o 
 -10  13   9        0.16      101.80    106.42 o 
  -9  13   9       21.92       95.76     51.56 o 
  -8  13   9      109.81      168.92     84.88 o 
  -7  13   9       22.41       69.63     86.77 o 
  -6  13   9       85.02       80.29     80.77 o 
  -5  13   9      332.18      328.40    186.09 o 
  -4  13   9       74.77       75.83     66.84 o 
  -3  13   9       19.02       57.49     51.95 o 
  -2  13   9       31.80        2.93     75.71 o 
  -1  13   9      121.26      146.18     60.49 o 
   0  13   9      204.58      128.39     59.46 o 
   1  13   9      457.94      601.38    148.01 o 
   2  13   9      108.90      107.05     57.75 o 
   3  13   9        2.43     -141.80    125.91 o 
 -10  14   9       11.24     -180.13    188.69 o 
  -9  14   9       37.29      162.16     99.16 o 
  -8  14   9       25.25       24.82     53.67 o 
  -7  14   9       71.19      205.21    102.90 o 
  -6  14   9       65.24      143.02     80.66 o 
  -5  14   9       58.74      150.08    181.69 o 
  -4  14   9       95.98       16.03    101.27 o 
  -3  14   9       46.03       47.66     42.56 o 
  -2  14   9        0.40      -29.65     36.90 o 
  -1  14   9       55.08       46.98    199.57 o 
   0  14   9      321.19      300.41    110.28 o 
   1  14   9       15.12       25.61    102.50 o 
   2  14   9       26.13       44.51     92.30 o 
  -9  15   9        1.74     -122.59    135.78 o 
  -8  15   9       37.99      -20.37     39.50 o 
  -7  15   9        7.68       47.96     41.37 o 
  -6  15   9      263.31      382.20    183.37 o 
  -5  15   9       28.27       40.15     50.06 o 
  -4  15   9       67.33      148.54    261.44 o 
  -3  15   9       93.58      172.91    138.93 o 
  -2  15   9      232.33      132.78     61.99 o 
  -1  15   9        5.50       97.58     68.82 o 
   0  15   9       45.66       59.04     89.82 o 
   1  15   9      658.99      840.40    230.50 o 
   2  15   9       66.26       85.07     52.67 o 
  -8  16   9       13.57      197.82    126.65 o 
  -7  16   9        9.88        4.49     78.31 o 
  -6  16   9       21.22       90.41     77.51 o 
  -5  16   9       24.90       37.35    117.80 o 
  -4  16   9        2.33       48.04    105.07 o 
  -3  16   9       33.64        9.23    190.58 o 
  -2  16   9        7.00       87.36     67.62 o 
  -1  16   9       69.32      162.12     91.15 o 
   0  16   9        0.27      133.24    209.85 o 
   1  16   9      125.41       99.57    184.96 o 
  -7  17   9        4.33       54.34     78.39 o 
  -6  17   9       98.39       70.33     56.89 o 
  -5  17   9        0.93        0.84    149.06 o 
  -4  17   9      110.13       51.34     59.67 o 
  -3  17   9      127.30      238.91    109.53 o 
  -2  17   9        0.51        6.16    122.66 o 
  -1  17   9       42.41      232.82    141.95 o 
   0  17   9        2.20      319.85    176.50 o 
  -6  18   9      127.73      206.97     95.91 o 
  -5  18   9      118.53      167.01     71.40 o 
  -4  18   9       42.06       34.86     43.62 o 
  -3  18   9       15.83       85.27     83.66 o 
  -2  18   9      139.55      195.75     97.13 o 
 -12   0  10      139.37      260.13    133.31 o 
 -11   0  10       18.55      216.94    156.04 o 
 -10   0  10        0.48      -43.34     46.95 o 
  -9   0  10      249.84      267.75    114.74 o 
  -8   0  10       41.60       34.24     60.95 o 
  -7   0  10      320.15      278.12     81.16 o 
  -6   0  10      591.41      513.09    108.08 o 
  -5   0  10     2511.39     2231.45    215.96 o 
  -4   0  10      806.45      665.43    114.35 o 
  -3   0  10      266.25      386.87    188.58 o 
  -2   0  10     4759.53     4794.95    561.99 o 
  -1   0  10      964.14     1107.58    287.07 o 
   0   0  10      382.10      532.59    216.32 o 
   1   0  10      884.72      641.16    215.13 o 
   2   0  10        4.16      -21.28    111.02 o 
   3   0  10      307.20      261.17    157.65 o 
   4   0  10        1.79        3.59    118.48 o 
 -12   1  10        0.02      112.25     91.34 o 
 -11   1  10       97.57      206.57     69.28 o 
 -10   1  10       69.39      125.91     73.47 o 
  -9   1  10      138.46      153.15     54.55 o 
  -8   1  10       32.26      -31.36     40.79 o 
  -7   1  10       25.64      -36.57     42.87 o 
  -6   1  10     2840.53     2578.43    166.97 o 
  -5   1  10      448.13      404.29     64.22 o 
  -4   1  10     1721.52     1507.16    143.93 o 
  -3   1  10      854.14      721.59    150.58 o 
  -2   1  10      290.21      287.23     90.75 o 
  -1   1  10      150.43       61.57     47.96 o 
   0   1  10      134.20       83.58     55.84 o 
   1   1  10        4.79      -26.78     63.18 o 
   2   1  10       12.28      -24.79     83.20 o 
   3   1  10       43.57       69.46     77.75 o 
   4   1  10       16.66       79.12     92.77 o 
 -12   2  10        0.47      258.31    113.34 o 
 -11   2  10       37.52      188.09     80.78 o 
 -10   2  10        1.84       12.17     38.18 o 
  -9   2  10        1.95      100.36     52.09 o 
  -8   2  10      439.21      425.10    102.77 o 
  -7   2  10      315.69      311.11     71.50 o 
  -6   2  10      132.97      157.46     51.09 o 
  -5   2  10     2114.96     1796.52    132.50 o 
  -4   2  10     1103.42      889.19    108.66 o 
  -3   2  10       12.55       27.21     41.41 o 
  -2   2  10       27.08       -3.30     90.25 o 
  -1   2  10       69.95       67.91     49.96 o 
   0   2  10      422.06      603.62    161.76 o 
   1   2  10        1.61      -86.73     71.22 o 
   2   2  10        0.87      -21.38     53.05 o 
   3   2  10        7.28       38.17     54.15 o 
   4   2  10       50.80      -12.39     46.92 o 
 -12   3  10      259.61      322.42    109.54 o 
 -11   3  10        2.62       45.51    163.99 o 
 -10   3  10       22.72       44.90     33.73 o 
  -9   3  10       44.94       27.11     37.04 o 
  -8   3  10      313.16      368.58     93.68 o 
  -7   3  10      811.04      765.28    113.91 o 
  -6   3  10      746.00      687.61    110.42 o 
  -5   3  10       49.90       20.69     45.15 o 
  -4   3  10      311.53      200.16     85.78 o 
  -3   3  10     1222.98      871.32    221.17 o 
  -2   3  10       40.22      -58.79     60.59 o 
  -1   3  10      905.04      961.85    186.24 o 
   0   3  10      144.19      118.85     72.12 o 
   1   3  10        6.88       30.11     76.79 o 
   2   3  10        7.23      -80.98     82.82 o 
   3   3  10       38.16       32.28     57.65 o 
   4   3  10        0.03       52.58     79.41 o 
 -12   4  10      169.44      335.29    114.80 o 
 -11   4  10        6.19      201.33    155.70 o 
 -10   4  10       78.60      207.64    118.91 o 
  -9   4  10       26.48      -41.36     87.42 o 
  -8   4  10       17.91      -10.22     55.27 o 
  -7   4  10      988.54      878.77    152.46 o 
  -6   4  10     1017.97      857.93    120.62 o 
  -5   4  10      941.18      867.01    155.37 o 
  -4   4  10        2.54       73.87     53.55 o 
  -3   4  10       44.00       25.24     48.85 o 
  -2   4  10      830.95      848.39    170.00 o 
  -1   4  10      694.19      907.55    185.34 o 
   0   4  10       12.02       11.93     69.81 o 
   1   4  10       65.08       98.14     66.19 o 
   2   4  10        6.47       17.95    114.08 o 
   3   4  10       44.19      103.73     75.17 o 
   4   4  10      229.90      417.85    144.92 o 
 -12   5  10        4.67      201.19     98.78 o 
 -11   5  10        8.20       81.05     87.87 o 
 -10   5  10      101.38      204.25    108.73 o 
  -9   5  10      623.60      639.57    111.18 o 
  -8   5  10     1030.28     1012.16    161.28 o 
  -7   5  10        2.91       22.98     40.53 o 
  -6   5  10      112.21       58.96     60.28 o 
  -5   5  10      163.47      205.83     78.85 o 
  -4   5  10      933.30      920.76    171.13 o 
  -3   5  10       49.70       30.73     37.37 o 
  -2   5  10      736.44      853.66    180.57 o 
  -1   5  10      675.93      673.21    154.79 o 
   0   5  10       15.25       30.64     83.24 o 
   1   5  10       24.51       -4.16    181.54 o 
   2   5  10        3.90       14.37     75.77 o 
   3   5  10        7.50       13.27     49.38 o 
   4   5  10        0.26       27.83     92.62 o 
 -12   6  10       73.83      203.85     98.80 o 
 -11   6  10       45.66      109.18     70.24 o 
 -10   6  10      198.10      278.18     89.32 o 
  -9   6  10        8.86       94.40     69.08 o 
  -8   6  10        7.19       32.30     71.47 o 
  -7   6  10       27.69       -2.04     61.13 o 
  -6   6  10        9.05      148.41     75.23 o 
  -5   6  10       14.31        2.29     47.30 o 
  -4   6  10        0.01       -6.24     40.95 o 
  -3   6  10      261.90      326.50    107.20 o 
  -2   6  10      662.43      682.12    142.59 o 
  -1   6  10      112.34       75.75     76.25 o 
   0   6  10        1.30       -3.32     81.94 o 
   1   6  10        7.95       15.67     55.93 o 
   2   6  10       93.38       31.17     48.15 o 
   3   6  10        0.31     -108.77     72.52 o 
   4   6  10        0.92       83.02     42.38 o 
 -11   7  10        0.24      -40.52     57.68 o 
 -10   7  10      424.53      507.33    124.42 o 
  -9   7  10       17.99       20.43    146.24 o 
  -8   7  10       56.13       67.83     36.94 o 
  -7   7  10       32.87       -0.69     30.13 o 
  -6   7  10        1.80       26.85     73.87 o 
  -5   7  10      813.48      650.66    145.33 o 
  -4   7  10        1.17        4.31     63.27 o 
  -3   7  10        4.89      -23.40    100.24 o 
  -2   7  10       33.96      236.38    113.75 o 
  -1   7  10     2995.04     3083.46    328.83 o 
   0   7  10      694.02      630.10    150.60 o 
   1   7  10      693.00      718.13    184.05 o 
   2   7  10      147.05       91.02     59.92 o 
   3   7  10      103.30       85.74    239.27 o 
 -11   8  10        3.70      -24.95     48.68 o 
 -10   8  10        0.12       47.02     74.22 o 
  -9   8  10      147.01      206.69     90.26 o 
  -8   8  10      219.62      387.19     91.16 o 
  -7   8  10      104.45       99.06     67.16 o 
  -6   8  10      184.49      164.43     70.17 o 
  -5   8  10        0.76      -11.46     43.09 o 
  -4   8  10      194.55      299.12     89.35 o 
  -3   8  10       11.27      130.39     59.07 o 
  -2   8  10      769.29      927.61    176.57 o 
  -1   8  10      933.18      824.88    171.71 o 
   0   8  10      226.76      256.10     93.08 o 
   1   8  10       12.67       50.40     51.60 o 
   2   8  10      168.57      243.91    110.45 o 
   3   8  10      938.84      840.54    199.25 o 
 -11   9  10       24.04        5.68    133.53 o 
 -10   9  10       35.54       65.43    177.10 o 
  -9   9  10       88.70      298.24    194.50 o 
  -8   9  10        5.84      119.91     80.74 o 
  -7   9  10        0.05      113.84     54.18 o 
  -6   9  10      164.69       87.21     48.53 o 
  -5   9  10      144.91      165.88     38.63 o 
  -4   9  10       35.59       33.19    102.64 o 
  -3   9  10      308.84      352.98    115.27 o 
  -2   9  10      131.73       93.03     50.28 o 
  -1   9  10      600.61      656.39    158.01 o 
   0   9  10      973.92      911.68    183.35 o 
   1   9  10       16.70      241.16    105.33 o 
   2   9  10      163.33      199.17    109.45 o 
   3   9  10      577.36      449.75    136.61 o 
 -10  10  10      197.66      254.19     86.20 o 
  -9  10  10      212.80      426.84    184.05 o 
  -8  10  10      115.68      132.63     87.32 o 
  -7  10  10        1.12       47.08     47.54 o 
  -6  10  10        0.31      -23.33     62.53 o 
  -5  10  10      599.26      547.48    134.81 o 
  -4  10  10       27.13      102.09     65.44 o 
  -3  10  10       29.72      191.49     82.57 o 
  -2  10  10      193.22      141.70     76.66 o 
  -1  10  10       39.36      126.09     66.91 o 
   0  10  10      253.58      400.77    130.75 o 
   1  10  10      152.24      162.66     71.63 o 
   2  10  10     1359.76     1392.04    244.92 o 
 -10  11  10        5.79       73.06     72.91 o 
  -9  11  10        4.44       91.32     79.59 o 
  -8  11  10       46.79       75.52     63.95 o 
  -7  11  10       45.99      155.51     81.24 o 
  -6  11  10       74.01       88.72     87.14 o 
  -5  11  10      166.66      273.11    101.59 o 
  -4  11  10       56.75       -9.33     48.21 o 
  -3  11  10     1675.79     1720.71    236.44 o 
  -2  11  10      983.98     1011.14    184.94 o 
  -1  11  10      329.77      236.59    104.48 o 
   0  11  10       44.21       16.22     75.17 o 
   1  11  10        0.83       64.33     79.38 o 
   2  11  10      615.88      754.45    179.51 o 
  -9  12  10       78.60      176.22    175.77 o 
  -8  12  10       76.30       67.31     84.79 o 
  -7  12  10        4.86       85.56     71.94 o 
  -6  12  10      340.24      426.70    130.40 o 
  -5  12  10      343.71      435.97    105.99 o 
  -4  12  10      231.57      165.44    101.75 o 
  -3  12  10       37.17       54.75     45.92 o 
  -2  12  10      662.97      765.39    164.14 o 
  -1  12  10      200.65      321.29    115.13 o 
   0  12  10       17.56      120.45     77.42 o 
   1  12  10       11.59       88.28     75.38 o 
  -9  13  10      107.85      205.47    133.09 o 
  -8  13  10        2.23       59.62     86.11 o 
  -7  13  10       14.35      -35.64    135.34 o 
  -6  13  10       41.59      132.74     97.21 o 
  -5  13  10       55.33       73.30     98.05 o 
  -4  13  10       19.37      118.20     60.83 o 
  -3  13  10        0.21       84.38     76.68 o 
  -2  13  10        3.09       41.42     90.60 o 
  -1  13  10       18.57       45.32     56.00 o 
   0  13  10       83.59       87.28     43.24 o 
   1  13  10        0.09       -0.40     50.39 o 
  -8  14  10      116.07      187.11     95.76 o 
  -7  14  10        0.84      130.67     84.73 o 
  -6  14  10        5.53        6.77    116.04 o 
  -5  14  10        0.65       66.48    121.93 o 
  -4  14  10        3.12       73.54     59.63 o 
  -3  14  10      232.79      344.99    116.63 o 
  -2  14  10      146.85      184.61     92.92 o 
  -1  14  10      360.42      471.44    138.86 o 
   0  14  10       18.56      133.00     83.30 o 
  -7  15  10       87.93      192.20     96.73 o 
  -6  15  10        9.26       45.82     55.66 o 
  -5  15  10      227.15      116.51    163.12 o 
  -4  15  10       13.45       -4.24     63.14 o 
  -3  15  10       87.97      102.42     59.68 o 
  -2  15  10        1.46       13.32     63.64 o 
  -1  15  10        5.01       67.27     59.13 o 
  -5  16  10        0.48       52.03     90.85 o 
  -4  16  10        0.09       80.35    213.86 o 
  -3  16  10       19.98      -11.89     85.47 o 
 -11   1  11        2.12      -34.46     47.08 o 
 -10   1  11       19.68       53.38     51.81 o 
  -9   1  11       19.93       23.84     32.50 o 
  -8   1  11       31.13       10.73     39.41 o 
  -7   1  11        0.03       13.40     37.93 o 
  -6   1  11       76.15      141.49     83.84 o 
  -5   1  11       20.30      -22.66     42.70 o 
  -4   1  11       81.80      114.99     70.49 o 
  -3   1  11      500.27      613.68    147.72 o 
  -2   1  11     2119.12     2097.78    273.10 o 
  -1   1  11      619.72      552.90    138.79 o 
   0   1  11       50.82      100.65     77.36 o 
   1   1  11      941.70      929.29    200.01 o 
   2   1  11       27.10      251.22    118.78 o 
 -11   2  11       63.89      188.41     86.35 o 
 -10   2  11      165.74      214.67     86.87 o 
  -9   2  11      199.10      207.09     72.71 o 
  -8   2  11      112.68      133.55     71.85 o 
  -7   2  11        0.13       25.25     75.15 o 
  -6   2  11      123.78      184.41     72.76 o 
  -5   2  11       57.99      149.20     77.68 o 
  -4   2  11      269.63      250.57     79.47 o 
  -3   2  11     3052.41     2904.68    324.46 o 
  -2   2  11      359.32      355.03    109.00 o 
  -1   2  11      147.26      120.77     78.62 o 
   0   2  11     1211.36     1190.92    250.88 o 
   1   2  11        0.91       62.68     79.70 o 
   2   2  11      382.27      367.48    130.01 o 
 -11   3  11       14.22       46.07     48.90 o 
 -10   3  11        5.79      -21.40     49.57 o 
  -9   3  11       83.75       93.31    103.18 o 
  -8   3  11       28.64       32.76     52.50 o 
  -7   3  11       12.31       -1.84     34.23 o 
  -6   3  11       89.95       90.43     78.79 o 
  -5   3  11       29.78        4.23     53.78 o 
  -4   3  11        1.30       23.43     56.63 o 
  -3   3  11      234.15      243.31     83.29 o 
  -2   3  11     1721.72     1645.34    247.11 o 
  -1   3  11      186.10      221.63     96.04 o 
   0   3  11        2.44      194.50    105.40 o 
   1   3  11      111.89      187.14     93.25 o 
   2   3  11      160.48      119.46    106.05 o 
 -11   4  11      161.79      338.63    210.90 o 
 -10   4  11       18.90      129.65     62.98 o 
  -9   4  11       23.63       55.27     44.70 o 
  -8   4  11        9.10        7.21     81.11 o 
  -7   4  11       36.94       54.89     93.62 o 
  -6   4  11      277.78      327.87    107.33 o 
  -5   4  11      934.12     1117.69    191.42 o 
  -4   4  11      646.69      669.03    149.16 o 
  -3   4  11       49.83       24.45     62.58 o 
  -2   4  11       67.87      126.19     87.24 o 
  -1   4  11      158.18      151.25     79.97 o 
   0   4  11       22.99      -22.56     49.92 o 
   1   4  11       41.89       59.82    211.59 o 
   2   4  11      311.53      454.44    143.45 o 
 -11   5  11        2.02       24.15     92.67 o 
 -10   5  11      234.85      362.82    115.84 o 
  -9   5  11      178.66      211.16     80.68 o 
  -8   5  11       13.30       69.38     79.73 o 
  -7   5  11      390.56      365.86    183.91 o 
  -6   5  11        0.01       84.47     40.79 o 
  -5   5  11        0.11       35.63     56.61 o 
  -4   5  11      410.75      316.51     89.99 o 
  -3   5  11      186.39      201.27     94.41 o 
  -2   5  11       64.92       53.39     75.85 o 
  -1   5  11        9.40        2.56     90.08 o 
   0   5  11       44.38      127.00     91.99 o 
   1   5  11       55.03      139.21    100.34 o 
   2   5  11        8.40       24.65    107.54 o 
 -10   6  11        1.64      -32.29     48.04 o 
  -9   6  11       20.78      133.78     72.47 o 
  -8   6  11       19.08       60.65     52.44 o 
  -7   6  11       25.27       25.48     51.08 o 
  -6   6  11      192.79      167.56    128.42 o 
  -5   6  11      258.66      256.91     90.44 o 
  -4   6  11      137.83      112.28    153.25 o 
  -3   6  11       61.57      -24.43     40.13 o 
  -2   6  11      375.84      423.49    131.57 o 
  -1   6  11      126.88      142.70     67.79 o 
   0   6  11       70.92       50.73    179.78 o 
   1   6  11       56.31      -24.58     57.30 o 
 -10   7  11        2.29       93.87     77.59 o 
  -9   7  11       20.67      103.61     80.32 o 
  -8   7  11       83.51       67.84     52.09 o 
  -7   7  11       69.30       66.94     43.10 o 
  -6   7  11       49.60       68.03     40.29 o 
  -5   7  11        0.41      -17.30     56.76 o 
  -4   7  11       53.90      102.48    108.93 o 
  -3   7  11      379.55      317.03     96.22 o 
  -2   7  11        3.02       76.95    132.36 o 
  -1   7  11       45.40      132.71     96.40 o 
   0   7  11      143.37      192.24     96.59 o 
   1   7  11      578.88      458.04    148.13 o 
 -10   8  11       55.97      135.69     58.22 o 
  -9   8  11       29.56      153.06     83.15 o 
  -8   8  11       26.98       48.67     54.84 o 
  -7   8  11       70.74       95.60     57.36 o 
  -6   8  11       66.61       50.61     94.67 o 
  -5   8  11       35.29       -1.33     47.48 o 
  -4   8  11       51.72       98.77     57.86 o 
  -3   8  11       93.90      115.46     71.31 o 
  -2   8  11     1234.93     1209.78    213.75 o 
  -1   8  11       27.82       43.02    193.03 o 
   0   8  11      298.51      433.45    136.07 o 
   1   8  11        1.55      235.69    120.12 o 
  -9   9  11      103.25      101.29    138.37 o 
  -8   9  11      149.39      154.05    118.80 o 
  -7   9  11       56.32       41.90     58.63 o 
  -6   9  11        9.38      167.60     72.95 o 
  -5   9  11      409.50      542.58    152.82 o 
  -4   9  11      409.09      469.07    133.53 o 
  -3   9  11       98.56      107.04     50.17 o 
  -2   9  11        4.99      121.94     97.17 o 
  -1   9  11      639.27      588.72    161.53 o 
   0   9  11        8.06       55.65     75.58 o 
  -9  10  11       46.27       36.12    105.97 o 
  -8  10  11        9.77       75.31     74.43 o 
  -7  10  11        0.28       26.23     52.50 o 
  -6  10  11       25.75       54.11     91.07 o 
  -5  10  11      113.48      175.26     89.93 o 
  -4  10  11        0.04       55.75     56.06 o 
  -3  10  11       91.75       24.57     73.52 o 
  -2  10  11        5.88       71.34     55.61 o 
  -1  10  11      151.35      133.97     76.92 o 
   0  10  11      395.32      565.62    157.17 o 
  -8  11  11       22.31       39.42     60.20 o 
  -7  11  11       75.75      118.87     96.96 o 
  -6  11  11       29.85       81.83     93.94 o 
  -5  11  11       28.45      130.09     61.78 o 
  -4  11  11       35.70       89.98     54.11 o 
  -3  11  11      253.88      392.58    131.37 o 
  -2  11  11      688.36      946.86    189.44 o 
  -1  11  11        5.65        8.59     54.65 o 
  -7  12  11      357.46      571.53    153.86 o 
  -6  12  11       96.00      275.84     87.59 o 
  -5  12  11        9.98      100.04     60.13 o 
  -4  12  11       16.70      205.58    105.31 o 
  -3  12  11       88.49      171.95     91.17 o 
  -2  12  11      170.89      136.64     76.94 o 
  -6  13  11       43.83        2.07     94.05 o 
  -5  13  11       53.11      179.33     78.79 o 
  -4  13  11       21.22      -24.37     37.13 o 
  -3  13  11      179.17      135.42     81.06 o 
  -9   0  12       58.83       35.87     43.77 o 
  -8   0  12       81.52        3.43     50.77 o 
  -7   0  12        1.76       15.32     70.72 o 
  -6   0  12        0.95       22.86     89.10 o 
  -5   0  12       54.80      -98.36     98.31 o 
  -4   0  12      575.70      539.33    192.71 o 
  -3   0  12       77.72       72.38     48.56 o 
  -2   0  12      695.82      735.12    247.22 o 
  -1   0  12      801.83      954.98    279.85 o 
  -9   1  12        0.00       63.92     51.08 o 
  -8   1  12        0.56      -24.06     43.89 o 
  -7   1  12        3.04      -49.23     64.85 o 
  -6   1  12      275.30      359.87    107.11 o 
  -5   1  12       12.46       10.70     46.51 o 
  -4   1  12      104.40      100.27     67.28 o 
  -3   1  12       21.66       76.26    100.92 o 
  -2   1  12        0.33      164.06     96.31 o 
  -1   1  12        3.91       55.80     62.85 o 
  -9   2  12       12.06       -3.07     40.83 o 
  -8   2  12       26.81        9.85     51.75 o 
  -7   2  12       10.10       82.51     56.00 o 
  -6   2  12       39.14       98.07     66.62 o 
  -5   2  12        0.03      -74.97     60.29 o 
  -4   2  12      145.99      139.76     87.07 o 
  -3   2  12      114.08       88.65     90.45 o 
  -2   2  12     1048.20     1191.04    228.29 o 
  -1   2  12        2.57       74.21     57.84 o 
  -9   3  12       18.23        8.38     49.61 o 
  -8   3  12       27.83      -11.23     62.18 o 
  -7   3  12       28.79        6.13     72.40 o 
  -6   3  12        0.67        0.02     44.73 o 
  -5   3  12      493.06      527.52    150.74 o 
  -4   3  12      189.33      176.31     83.64 o 
  -3   3  12       84.77       41.20     56.86 o 
  -2   3  12      321.20      375.63    139.99 o 
  -1   3  12      915.49     1253.30    235.19 o 
  -9   4  12      173.26      261.83    109.95 o 
  -8   4  12       70.79      117.48     62.70 o 
  -7   4  12        0.33       25.10     53.91 o 
  -6   4  12       14.78       58.75     60.90 o 
  -5   4  12       25.25       85.25     47.35 o 
  -4   4  12        2.88      -61.35     45.18 o 
  -3   4  12      113.01      129.29     56.79 o 
  -2   4  12      115.97      181.43     96.00 o 
  -1   4  12        0.20       49.90    109.13 o 
  -8   5  12      137.12      226.56     82.09 o 
  -7   5  12       69.30      283.36    151.82 o 
  -6   5  12        7.07       28.94     41.97 o 
  -5   5  12       13.33      106.13     65.15 o 
  -4   5  12       40.34      116.36     98.63 o 
  -3   5  12      134.58      119.12    128.75 o 
  -2   5  12      205.93      276.56    125.96 o 
  -1   5  12        2.41      -14.82    245.17 o 
  -8   6  12      140.91      246.48     98.74 o 
  -7   6  12      105.38      170.79     85.06 o 
  -6   6  12      201.83      197.40     89.11 o 
  -5   6  12       50.90      237.90    106.76 o 
  -4   6  12      413.53      440.88    131.31 o 
  -3   6  12       74.81       90.11    157.32 o 
  -2   6  12       21.04     -130.11     86.74 o 
  -7   7  12        0.22      -25.53     47.52 o 
  -6   7  12        0.07       35.97     62.72 o 
  -5   7  12       46.06      152.14     95.45 o 
  -4   7  12        5.49       30.82     47.64 o 
  -3   7  12       71.99      107.50     65.45 o 
  -2   7  12       55.53       44.71     60.83 o 
  -7   8  12        4.32       91.63     68.76 o 
  -6   8  12        6.34        6.86     47.36 o 
  -5   8  12        0.62      116.45     84.81 o 
  -4   8  12       45.76      126.22    102.18 o 
  -3   8  12        0.40       52.87     63.89 o 
  -5   9  12       72.66       -5.29     48.76 o 
                                                 
